# Supplementary material for: Evidence for simple volcanic rifting not complex subduction initiation in the Laxmi Basin
Source: Nat Commun. 2020 Jun 1;11:2733. doi: 10.1038/s41467-020-16569-y (PMC7264180; doi:10.1038/s41467-020-16569-y)
Supplement: Supplementary file 2 — Supplementary Data 1 [file 41467_2020_16569_MOESM2_ESM.xlsx]

## Sheet: All
Geochemical Data Compilation
Notes:
Compiled from GEOROC Database*, Pandey et al. (2019), Reagan et al., (2010), and Nauret et al. (2019).
Data were filtered prior to plotting to remove fractionated samples with >55 wt.% SiO2 , significant cyrystallized oxides (Ti/Ti<0.85)
and strong crustal contamination (Th/Nb>0.2) following Pearce et al. (2008).
*Hyperlink to original reference and/or GEOROC.
Full references at bottom.
Category		SiO2	TiO2	Nb	Th	Y	Zr	Sm	Tb	Yb	Reference
		(wt %)	(wt %)	(ppm)	(ppm)	(ppm)	(ppm)	(ppm)	(ppm)	(ppm)
Laxmi Basin	LB_U1457_27	48.16	0.8	2.37	0.34	26.98	75.08	2.16	0.63	2.98	Pandey et al. (2019)
Laxmi Basin	LB_U1457_7	49.6	0.99	1.84	0.2	13.53	52.67	1.31	0.34	1.44	Pandey et al. (2019)
Laxmi Basin	LB_U1457_6	48.6	0.96	1.73	0.24	13.13	65.7	1.53	0.37	1.28	Pandey et al. (2019)
Laxmi Basin	LB_U1457_2	48.8	0.72	1.18	0.25	4.45	43.37	0.46	0.12	0.74	Pandey et al. (2019)
Laxmi Basin	LB_U1457_1	48.85	0.82	2.39	0.35	9.25	51.36	1.07	0.26	0.88	Pandey et al. (2019)
Laxmi Basin	LB_U1457_4	49.06	0.92	1.62	0.43	18	52.51	1.54	0.42	2.04	Pandey et al. (2019)
Laxmi Basin	LB_U1457_9	49.08	0.94	1.56	0.2	15.24	47.11	1.21	0.35	1.66	Pandey et al. (2019)
Laxmi Basin	LB_U1457_8	48.73	1	1.7	0.19	12.04	47.79	1.25	0.31	1.19	Pandey et al. (2019)
Laxmi Basin	LB_U1457_3	48.15	0.91	2.45	0.57	12.33	54.23	1.42	0.34	1.15	Pandey et al. (2019)
Laxmi Basin	LB_U1457_19	49.68	0.96	2.16	0.42	20.31	90.17	1.85	0.5	2.27	Pandey et al. (2019)
Laxmi Basin	LB_U1457_10	48.88	0.9	1.66	0.18	15.95	49.82	1.37	0.38	1.78	Pandey et al. (2019)
Laxmi Basin	LB_U1457_20	49.69	0.98	1.88	0.26	15.36	65.43	1.45	0.38	1.67	Pandey et al. (2019)
Laxmi Basin	LB_U1457_5	49.81	0.88	3.73	0.26	18	50.85	1.91	0.5	1.67	Pandey et al. (2019)
Laxmi Basin	LB_U1457_32	49.86	0.95	2.13	0.24	18.6	56.07	1.56	0.45	2.13	Pandey et al. (2019)
Laxmi Basin	LB_U1457_31	49.84	0.96	1.99	0.25	14.46	61.99	1.31	0.35	1.53	Pandey et al. (2019)
Laxmi Basin	LB_U1457_15	49.96	0.96	1.94	0.21	20.12	68.15	1.52	0.45	2.22	Pandey et al. (2019)
Laxmi Basin	LB_U1457_33	48.39	0.97	1.98	0.25	18.07	77.22	1.48	0.42	1.92	Pandey et al. (2019)
Laxmi Basin	LB_U1457_30	49.37	0.9	1.79	0.35	19.84	53.52	1.53	0.45	2.17	Pandey et al. (2019)
Laxmi Basin	LB_U1457_24	49.97	0.98	2.03	0.26	23.57	62.03	1.83	0.54	2.59	Pandey et al. (2019)
Laxmi Basin	LB_U1457_26	49.31	0.89	2.83	0.27	21.38	63.08	1.62	0.49	2.34	Pandey et al. (2019)
Laxmi Basin	LB_U1457_23	48.41	0.93	1.97	0.21	19.41	62.63	1.51	0.45	2.09	Pandey et al. (2019)
Laxmi Basin	LB_U1457_21	47.03	0.92	2	0.27	21.28	63.05	1.61	0.48	2.33	Pandey et al. (2019)
Laxmi Basin	LB_U1457_28	49.74	0.85	1.85	0.24	19.83	61.62	1.53	0.44	2.19	Pandey et al. (2019)
Laxmi Basin	LB_U1457_18	48.24	0.88	1.53	0.2	16.97	50.55	1.42	0.39	1.87	Pandey et al. (2019)
Laxmi Basin	LB_U1457_22	49.89	0.9	1.91	0.26	22.57	67.42	1.77	0.52	2.52	Pandey et al. (2019)
Laxmi Basin	LB_U1457_34	49.79	1.03	1.96	0.16	11.03	56.93	1.06	0.28	1.21	Pandey et al. (2019)
Laxmi Basin	LB_U1457_12	49.88	0.74	1.22	0.12	5.27	38.25	0.57	0.14	0.52	Pandey et al. (2019)
Laxmi Basin	LB_U1457_29	49.96	0.86	1.82	0.2	20.36	66.58	1.54	0.47	2.24	Pandey et al. (2019)
Laxmi Basin	LB_U1457_14	48.02	0.94	2.18	0.3	18.42	71.85	1.72	0.46	2.05	Pandey et al. (2019)
Laxmi Basin	LB_U1457_11	48.7	0.89	1.6	0.21	14.25	66.59	1.15	0.33	1.61	Pandey et al. (2019)
Laxmi Basin	LB_U1457_17	50.26	0.89	1.66	0.22	17.36	64.23	1.44	0.4	1.97	Pandey et al. (2019)
Laxmi Basin	LB_U1457_16	50.12	0.9	1.8	0.46	17.84	58.14	1.44	0.42	2.01	Pandey et al. (2019)
Laxmi Basin	LB_U1457_13	47.85	0.67	1.11	0.17	11.13	46.65	1.01	0.28	1.15	Pandey et al. (2019)
Laxmi Basin	LB_U1457_25	49.98	0.91	1.59	0.25	15.83	45.86	1.23	0.36	1.73	Pandey et al. (2019)
IBM	Mariana	55.95	1.95	2.46	0.325	39.5	118.2	4.03	0.92	3.96	Pearce et al. 2005, compiled in Pearce (2008)
IBM	Mariana	50.69	0.96	0.98	0.229	19.8	49.3	2.06	0.47	1.98	Pearce et al. 2005, compiled in Pearce (2008)
IBM	Mariana	51.4	1.9	1.95	0.188	37.1	117.5	3.88	0.88	3.59	Pearce et al. 2005, compiled in Pearce (2008)
IBM	Mariana	50.6	1.3	1.67	0.165	31.7	105.2	3.47	0.77	3.04	Pearce et al. 2005, compiled in Pearce (2008)
IBM	Mariana	50.75	1.34	1.86	0.165	29.6	94.3	3.12	0.71	2.87	Pearce et al. 2005, compiled in Pearce (2008)
IBM	Mariana	50.65	1.41	1.87	0.133	30.9	95.5	3.36	0.76	2.96	Pearce et al. 2005, compiled in Pearce (2008)
IBM	Mariana	50.84	1.4	1.8	0.13	28.8	93.36	3.07	0.7	2.74	Pearce et al. 2005, compiled in Pearce (2008)
IBM	Mariana	50.75	1.43	1.89	0.151	30.2	93.54	3.2	0.73	2.84	Pearce et al. 2005, compiled in Pearce (2008)
IBM	Mariana	50.9	1.94	4.68	0.335	42.9	168.1	4.69	1	4.01	Pearce et al. 2005, compiled in Pearce (2008)
IBM	Mariana	51.15	1.87	4.56	0.313	41.1	159.6	4.64	1.02	4	Pearce et al. 2005, compiled in Pearce (2008)
IBM	Mariana	51.07	1.95	4.65	0.319	42.9	159.5	4.86	1.05	4.14	Pearce et al. 2005, compiled in Pearce (2008)
IBM	Mariana	51.04	1.58	1.16	0.08	35.2	98.4	3.53	0.84	3.26	Pearce et al. 2005, compiled in Pearce (2008)
IBM	Mariana	51.29	1.48	1.14	0.082	33.9	91.4	3.45	0.84	3.11	Pearce et al. 2005, compiled in Pearce (2008)
IBM	Mariana	51.05	1.83	7.04	0.43	33.4	131.3	4.01	0.84	3.12	Pearce et al. 2005, compiled in Pearce (2008)
IBM	Mariana	51.57	1.72	5.77	0.362	36.8	129.5	4.13	0.89	3.41	Pearce et al. 2005, compiled in Pearce (2008)
IBM	Mariana	50.77	1.68	6.12	0.474	37	133.6	4.17	0.89	3.43	Pearce et al. 2005, compiled in Pearce (2008)
IBM	Mariana	50.71	1.35	5.09	0.41	32.2	113.5	3.6	0.79	3.05	Pearce et al. 2005, compiled in Pearce (2008)
IBM	Mariana	49.96	1.3	4.47	0.368	28.5	98.8	3.2	0.7	2.73	Pearce et al. 2005, compiled in Pearce (2008)
IBM	Mariana	53.84	1.46	3.74	0.841	34.1	105.5	3.98	0.83	3.34	Pearce et al. 2005, compiled in Pearce (2008)
IBM	Mariana	50.59	0.94	2.35	0.31	21.6	54.8	2.16	0.52	2.08	Pearce et al. 2005, compiled in Pearce (2008)
IBM	Mariana	51.08	0.92	2.22	0.336	22.1	57.7	2.34	0.55	2.07	Pearce et al. 2005, compiled in Pearce (2008)
IBM	Mariana	50.43	1.16	3.59	0.358	26.2	83.9	2.95	0.65	2.43	Pearce et al. 2005, compiled in Pearce (2008)
IBM	Mariana	50.92	0.97	2.38	0.415	23.2	56.1	2.45	0.56	2.2	Pearce et al. 2005, compiled in Pearce (2008)
IBM	Mariana	51.22	1.07	3.3	0.778	24.4	74.8	3.11	0.62	2.29	Pearce et al. 2005, compiled in Pearce (2008)
IBM	Mariana	51.37	0.89	2.51	0.45	21	57	2.22	0.5	2.03	Pearce et al. 2005, compiled in Pearce (2008)
IBM	Mariana	50.78	1.05	2.41	0.399	22.5	65.8	2.83	0.55	2.12	Pearce et al. 2005, compiled in Pearce (2008)
IBM	Mariana	51.64	1.25	4.87	0.481	27.1	88.6	3.1	0.69	2.6	Pearce et al. 2005, compiled in Pearce (2008)
IBM	Mariana	49.3	1.36	4.38	0.236	25	98.2	2.57	0.59	2.39	Pearce et al. 2005, compiled in Pearce (2008)
IBM	Mariana	49.36	0.9	3.56	0.306	19.7	62.5	2.36	0.49	1.86	Pearce et al. 2005, compiled in Pearce (2008)
IBM	Mariana	50.93	1.34	3.87	0.399	26.7	97.6	3.17	0.66	2.56	Pearce et al. 2005, compiled in Pearce (2008)
IBM	Mariana	51.24	1.21	3.26	0.487	29.6	93.3	3.32	0.67	2.58	Pearce et al. 2005, compiled in Pearce (2008)
IBM	Mariana	51.41	1.26	3.57	0.443	28.1	92.8	3.25	0.66	2.57	Pearce et al. 2005, compiled in Pearce (2008)
IBM	Mariana			3	0.38	26.3	87.9	3.09	0.65	2.53	Pearce et al. 2005, compiled in Pearce (2008)
IBM	Mariana	51.4	1.27	2.69	0.412	29.7	94.8	3.42	0.74	2.78	Pearce et al. 2005, compiled in Pearce (2008)
IBM	Mariana	49.56	0.84	1.25	0.227	24.7	54.5	2.21	0.58	2.49	Pearce et al. 2005, compiled in Pearce (2008)
IBM	Mariana	50.46	1.05	2.99	0.423	28.1	80.3	3.06	0.71	2.68	Pearce et al. 2005, compiled in Pearce (2008)
IBM	Mariana	52.3	1.61	7.72	0.552	32.9	128.5	3.91	0.85	3.09	Pearce et al. 2005, compiled in Pearce (2008)
IBM	Mariana	52.79	1.62	4.5	0.354	37.8	123.4	4.13	0.96	3.6	Pearce et al. 2005, compiled in Pearce (2008)
IBM	Mariana	51.09	1.13	4.95	0.581	25.2	88.8	3.05	0.65	2.35	Pearce et al. 2005, compiled in Pearce (2008)
IBM	Mariana	50.98	1.36	5.38	0.566	29.2	107.7	3.38	0.73	2.71	Pearce et al. 2005, compiled in Pearce (2008)
IBM	Mariana	51.9	1.41	5.66	0.537	30.1	113.1	3.52	0.78	2.84	Pearce et al. 2005, compiled in Pearce (2008)
IBM	Mariana	51.57	1.27	6.69	1	29	104.6	3.62	0.74	2.77	Pearce et al. 2005, compiled in Pearce (2008)
IBM	Mariana	51.7	1.11	4.93	1.164	24.3	92.1	3.41	0.64	2.28	Pearce et al. 2005, compiled in Pearce (2008)
IBM	Mariana	51.46	1.12	2.62	0.331	27.7	79.1	2.86	0.67	2.53	Pearce et al. 2005, compiled in Pearce (2008)
IBM	Mariana	52.37	1.17	2.65	0.353	28.7	81.8	3.1	0.73	2.67	Pearce et al. 2005, compiled in Pearce (2008)
IBM	Mariana	51.22	0.96	2.19	0.492	24.3	64.2	2.73	0.6	2.25	Pearce et al. 2005, compiled in Pearce (2008)
IBM	Mariana	50.74	0.68	3.05	1.499	15.7	51.1	2.59	0.43	1.38	Pearce et al. 2005, compiled in Pearce (2008)
IBM	Mariana	51.7	0.74	2.69	1.432	14.1	45.9	2.49	0.41	1.32	Pearce et al. 2005, compiled in Pearce (2008)
IBM	Mariana	52.48	1.01	3.68	1.051	22.4	85.5	3.15	0.6	2.07	Pearce et al. 2005, compiled in Pearce (2008)
IBM	Mariana	51.97	1.08	5.34	0.884	22	84.8	2.95	0.58	2.11	Pearce et al. 2005, compiled in Pearce (2008)
IBM	Mariana	51.66	1.02	5.05	0.821	22	83.9	2.92	0.58	2.12	Pearce et al. 2005, compiled in Pearce (2008)
IBM	Mariana	50.61	0.86	1.53	0.756	18.6	50.3	2.31	0.48	1.79	Pearce et al. 2005, compiled in Pearce (2008)
IBM	Mariana	51.09	0.85	1.46	0.683	17.8	48	2.2	0.46	1.71	Pearce et al. 2005, compiled in Pearce (2008)
IBM	Mariana	51.75	1.01	3.05	0.955	26.7	90.6	3.53	0.7	2.57	Pearce et al. 2005, compiled in Pearce (2008)
IBM	Mariana	51.14	1.41	1.96	0.636	33.6	106.2	3.93	0.86	3.33	Pearce et al. 2005, compiled in Pearce (2008)
IBM	Mariana	51.84	1.02	3.74	0.56	21.3	75.6	2.65	0.56	2.07	Pearce et al. 2005, compiled in Pearce (2008)
IBM	Mariana	54.42	1.1	2.31	0.614	25.7	76.1	2.97	0.65	2.55	Pearce et al. 2005, compiled in Pearce (2008)
IBM	Mariana	55.78	1.13	0.99	0.29	24.5	59.6	2.39	0.59	2.43	Pearce et al. 2005, compiled in Pearce (2008)
IBM	Mariana	50.91	0.9	1.25	0.315	18.6	38.1	2.16	0.45	1.92	Pearce et al. 2005, compiled in Pearce (2008)
IBM	Mariana	50.7	0.65	0.74	0.38	15.9	32.5	1.79	0.39	1.6	Pearce et al. 2005, compiled in Pearce (2008)
IBM	Mariana	54.21	1.42	1.72	0.513	25.6	71.9	3.06	0.65	2.5	Pearce et al. 2005, compiled in Pearce (2008)
IBM	Mariana	53.85	1.1	2.41	1.596	26.2	64.4	3.28	0.64	2.6	Pearce et al. 2005, compiled in Pearce (2008)
IBM	Mariana	50.6	0.99	2.48	1.089	20.4	77.4	2.92	0.55	1.83	Pearce et al. 2005, compiled in Pearce (2008)
IBM	Mariana	49.09	0.84	1.96	1.896	26.8	66.2	3.31	0.65	2.61	Pearce et al. 2005, compiled in Pearce (2008)
IBM	Mariana	54.83	0.97	5.66	1.768	18.9	75.8	3.76	0.55	1.69	Pearce et al. 2005, compiled in Pearce (2008)
IBM	Mariana	56.18	0.68	0.83	0.323	20.5	55.2	2.06	0.47	2.18	Pearce et al. 2005, compiled in Pearce (2008)
IBM	Mariana	56.75	0.66	1.37	0.6	22.1	56.9	2.62	0.53	2.32	Pearce et al. 2005, compiled in Pearce (2008)
IBM	Mariana	55.94	0.7		1.058	29.1	100.1	3.61	0.7	2.98	Pearce et al. 2005, compiled in Pearce (2008)
IBM	Mariana	51.22	1.06	2.63	0.381	25.4	85.1	3.1	0.63	2.38	Pearce et al. 2005, compiled in Pearce (2008)
IBM	Mariana	50.5	0.65	2.09	0.702	16.2	50.2	2.46	0.43	1.52	Pearce et al. 2005, compiled in Pearce (2008)
IBM	Mariana	47.94	0.47	0.9	0.411	11.5	25.2	1.89	0.31	1.04	Pearce et al. 2005, compiled in Pearce (2008)
IBM	Mariana	53.15	1.36		1.033	31.8	80.5	4.19	0.8	3.12	Pearce et al. 2005, compiled in Pearce (2008)
IBM	Mariana	51.73	1.24	1.71	0.949	29	74.9	3.84	0.73	2.83	Pearce et al. 2005, compiled in Pearce (2008)
IBM	Mariana	49.42	0.76	0.79	0.283	18.5	35.2	1.99	0.43	1.79	Pearce et al. 2005, compiled in Pearce (2008)
IBM	Mariana	49.42	0.74	1.99	2.216	20.4	64.9	4.17	0.62	1.68	Pearce et al. 2005, compiled in Pearce (2008)
IBM	Mariana	51.55	0.66	1.01	0.412	20.6	42	2.48	0.46	1.85	Pearce et al. 2005, compiled in Pearce (2008)
IBM	Mariana	48.41	0.6	0.51	0.124	13.8	28.9	1.37	0.33	1.38	Pearce et al. 2005, compiled in Pearce (2008)
IBM	Mariana	48.1	0.74		0.367	21.3	48.2	2.28	0.5	2.14	Pearce et al. 2005, compiled in Pearce (2008)
IBM	Mariana	49.29	0.65	0.94	0.475	16.4	35.4	2.15	0.42	1.55	Pearce et al. 2005, compiled in Pearce (2008)
IBM	Mariana	52.97	0.9	1.41	0.649	25.7	50.1	3	0.62	2.61	Pearce et al. 2005, compiled in Pearce (2008)
IBM	Mariana	50.37	0.83	1.76	1.245	21.9	52.1	3.18	0.55	2.11	Pearce et al. 2005, compiled in Pearce (2008)
IBM	Mariana	49.24	0.9	1.3	0.506	20.1	44.8	2.53	0.5	1.93	Pearce et al. 2005, compiled in Pearce (2008)
IBM	Mariana	56.11	0.75		1.259	23.3	67.1	3.04	0.57	2.35	Pearce et al. 2005, compiled in Pearce (2008)
N. Atlantic	DSDP 388/389	48.84	2.72	19.99	1.29	38.93	158	6.46	1.21	3.39	Hooper et al. (1999)
N. Atlantic	DSDP 388/390	49.05	2.47	17.42	1.14	36.52	147	5.93	1.12	3.13	Hooper et al. (1999)
N. Atlantic	DSDP 388/391	48.94	2.42	19.61	1.32	39.65	164	6.54	1.19	3.37	Hooper et al. (1999)
N. Atlantic	DSDP 388/392	50.88	1.13	2.77	0.19	30.83	63	2.55	0.75	3.18	Hooper et al. (1999)
N. Atlantic	DSDP 388/393	50.63	1.07	2.67	0.19	29.94	62	2.41	0.72	3.15	Hooper et al. (1999)
N. Atlantic	DSDP 388/394	50.61	1.1	2.48	0.17	28.87	58	2.28	0.68	2.93	Hooper et al. (1999)
N. Atlantic	DSDP 388/395	51.02	1.16	2.87	0.19	33.25	64	2.64	0.78	3.38	Hooper et al. (1999)
N. Atlantic	DSDP 388/396	50.75	1.03	2.4	0.16	27.31	55	2.2	0.65	2.81	Hooper et al. (1999)
N. Atlantic	DSDP 388/397	50.81	1.06	2.65	0.18	29.99	57	2.38	0.7	3.03	Hooper et al. (1999)
N. Atlantic	DSDP 388/398	50.84	1.24	3.14	0.21	35.51	68	2.81	0.82	3.63	Hooper et al. (1999)
N. Atlantic	DSDP 388/399	50.75	1.16	2.83	0.22	30.09	64	2.49	0.73	3.26	Hooper et al. (1999)
N. Atlantic	DSDP 388/400	50.66	0.92	1.99	0.16	24.95	50	2.09	0.6	2.5	Hooper et al. (1999)
N. Atlantic	DSDP 388/401	50.43	0.93	2.02	0.16	25.01	51	2.09	0.61	2.56	Hooper et al. (1999)
N. Atlantic	ODP 917	46.59	1.312	1.9		23.7	68.3				Fitton et al. (1998)
N. Atlantic	ODP 917	45.3	1.654	3.9		27.9	89.8				Fitton et al. (1998)
N. Atlantic	ODP 917	45.77	1.796	4.3		32.8	113.1				Fitton et al. (1998)
N. Atlantic	ODP 917	44.69	1.713	3.9		30.7	97.7				Fitton et al. (1998)
N. Atlantic	ODP 917	45.54	1.749	3.6		30.1	90.7				Fitton et al. (1998)
N. Atlantic	ODP 917	43.41	1.325	2.8		22.6	67.3				Fitton et al. (1998)
N. Atlantic	ODP 917	43.97	0.713	1.3		12.5	36.6				Fitton et al. (1998)
N. Atlantic	ODP 917	47.16	1.443	2.3	0.25	23.6	79.4	3.18	0.73	2.19	Fitton et al. (1998)
N. Atlantic	ODP 917	50.32	2.474	5.7	3.02	38.5	146.9	5.91	1.13	3.54	Fitton et al. (1998)
N. Atlantic	ODP 917	52.18	1.261	5.1		21.8	139.4				Fitton et al. (1998)
N. Atlantic	ODP 917	53.27	1.193	5		21	138.4				Fitton et al. (1998)
N. Atlantic	ODP 917	52.45	1.391	5.3		24.2	147.3				Fitton et al. (1998)
N. Atlantic	ODP 917	55.75	1.156	7.1		22.3	207				Fitton et al. (1998)
N. Atlantic	ODP 917	55.68	1.128	6.8		20	201.5				Fitton et al. (1998)
N. Atlantic	ODP 917	60.5	0.988	7.5	3.6	18.8	217.5	6.25	0.64	1.61	Fitton et al. (1998)
N. Atlantic	ODP 917	54.02	1.25	6.5		23.2	190.6				Fitton et al. (1998)
N. Atlantic	ODP 917	50.76	1.44	3.7		25.3	113.6				Fitton et al. (1998)
N. Atlantic	ODP 917	52.57	1.39	3.7		27	114.1				Fitton et al. (1998)
N. Atlantic	ODP 917	63.01	0.757	14.5		36.7	436.2				Fitton et al. (1998)
N. Atlantic	ODP 917	64.89	0.737	11.6	3.13	30.1	318.6	7.59	1.01	2.91	Fitton et al. (1998)
N. Atlantic	ODP 917	62.04	1.283	9.7		28.4	264.5				Fitton et al. (1998)
N. Atlantic	ODP 917	64.24	1.16	10.1		27.7	286.8				Fitton et al. (1998)
N. Atlantic	ODP 917	49.17	1.061	1.9		20	58.9				Fitton et al. (1998)
N. Atlantic	ODP 917	48.26	1.566	7.3	0.82	25.9	93.6	3.73	0.81	2.36	Fitton et al. (1998)
N. Atlantic	ODP 917	44.34	0.961	5.2	0.4	14.3	50.3	2.29	0.47	1.31	Fitton et al. (1998)
N. Atlantic	ODP 917	44.48	0.896	5.2	0.45	12.8	45.5	2.22	0.45	1.28	Fitton et al. (1998)
N. Atlantic	ODP 917	48.39	0.943	1.6		17.3	53.8				Fitton et al. (1998)
N. Atlantic	ODP 917	49.52	1.165	2		21.8	68				Fitton et al. (1998)
N. Atlantic	ODP 917	48.67	1.35	9.2	1.24	21.9	100.5	3.34	0.67	1.98	Fitton et al. (1998)
N. Atlantic	ODP 917	51.15	1.425	15.5	1.47	25.8	143.6	4.48	0.8	2.33	Fitton et al. (1998)
N. Atlantic	ODP 917	51.88	1.201	3.5		24.7	116.2				Fitton et al. (1998)
N. Atlantic	ODP 917	51.6	2.088	61.7	5.22	36.9	298.9	7.67	1.16	3.22	Fitton et al. (1998)
N. Atlantic	ODP 917	44.78	1.407	2.5		24.3	75.1				Fitton et al. (1998)
N. Atlantic	ODP 917	54.69	2.116	10.4	1.1	43.5	288.4	8.55	1.36	3.83	Fitton et al. (1998)
N. Atlantic	ODP 917	53.06	1.99	9.1		40.1	258.5				Fitton et al. (1998)
N. Atlantic	ODP 917	46.47	1.045	2.7		22	70.8				Fitton et al. (1998)
N. Atlantic	ODP 917	47.6	0.747	2.5	0.31	17.4	47.5	2.55	0.5	1.73	Fitton et al. (1998)
N. Atlantic	ODP 917	48.03	1.099	3		23	78.2				Fitton et al. (1998)
N. Atlantic	ODP 917	48.9	1.109	3.2	0.29	23.8	78.1	3.42	0.72	2.22	Fitton et al. (1998)
N. Atlantic	ODP 917	48.7	1.054	2.8		23.1	71.1				Fitton et al. (1998)
N. Atlantic	ODP 917	46.87	1.074	2.9		21.7	66.9				Fitton et al. (1998)
N. Atlantic	ODP 917	49.02	0.997	2.1		21.1	61.1				Fitton et al. (1998)
N. Atlantic	ODP 917	46.34	0.961	1.4		20.5	45.9				Fitton et al. (1998)
N. Atlantic	ODP 917	47.26	0.988	1.3		20.1	46.7				Fitton et al. (1998)
N. Atlantic	ODP 917	46.73	1.105	3.1		22	66.5				Fitton et al. (1998)
N. Atlantic	ODP 917	44.04	1.163	2.9	0.27	20.2	65.4	2.93	0.69	2.04	Fitton et al. (1998)
N. Atlantic	ODP 917	47.32	1.184	1.9	0.24	22.8	64.9	3.7	0.69	2.08	Fitton et al. (1998)
N. Atlantic	ODP 917	47.18	1.135	1.6	0.22	22.7	63.7	3.72	0.74	2.19	Fitton et al. (1998)
N. Atlantic	ODP 917	47.53	1.09	1.7		21	67.4				Fitton et al. (1998)
N. Atlantic	ODP 917	48.29	1.061	3		21.7	54.7				Fitton et al. (1998)
N. Atlantic	Voring	49.01	1.51	3	0.48	27	85	3.28	0.71	2.48	Viereck et al. (1984)
N. Atlantic	Voring	49.52	1.48	5	0.44	26	83	2.12	0.67	2.29	Viereck et al. (1984)
N. Atlantic	Voring	49.25	1.37	6	0.4	21	74	2.79	0.61	1.93	Viereck et al. (1984)
N. Atlantic	Voring	49.64	2.47	9		56	141				Viereck et al. (1984)
N. Atlantic	Voring	49.06	2.21	8	0.65	32	128	4.73	0.95	2.81	Viereck et al. (1984)
N. Atlantic	Voring	49.41	1.85	6	0.64	30	108	4.07	0.89	2.68	Viereck et al. (1984)
N. Atlantic	Voring	48.9	2.73	11	1.09	40	161	5.86	1.22	3.9	Viereck et al. (1984)
BTP	Skye	47.05	1.6		0.36			5.1	0.76	1.97	Thompson et al. (1980)	Thompson et al. (1981)
BTP	Skye	46.47	1.53		0.65	23	94	3.3	0.59	1.5	Thompson et al. (1980)	Thompson et al. (1981)
BTP	Skye	44.61	2.49	8	0.59	28	176	6.5	0.95	2.14	Thompson et al. (1980)	Thompson et al. (1981)
BTP	Skye	48.55	1.24	2	0.38	20	95	3.1	0.45	1.27	Thompson et al. (1980)	Thompson et al. (1981)
BTP	Skye	47.09	1.4	3	0.54	22	105	4.2	0.64	1.55	Thompson et al. (1980)	Thompson et al. (1981)
BTP	Skye	47.84	1.25		1.12			4.9	0.72	1.68	Thompson et al. (1980)	Thompson et al. (1981)
BTP	Skye	45.38	1.79		0.71			4.3	0.7	1.53	Thompson et al. (1980)	Thompson et al. (1981)
BTP	Skye	47.71	1.3	2	0.41	19	84	3.1	0.51	1.31	Thompson et al. (1980)	Thompson et al. (1981)
BTP	Skye	46.88	1.42	3	0.62	21	98	4.4	0.69	1.76	Thompson et al. (1980)	Thompson et al. (1981)
BTP	Skye	51.09	1.92	37	3.26	45	298	10.9	1.34	3.26	Thompson et al. (1980)	Thompson et al. (1981)
BTP	Mull	45.67	1.73	3	0.4	22	117		0.83	1.91	Thompson et al. (1980)	Thompson et al. (1981)
BTP	Mull			1	0.29	19	104		0.58	1.47	Thompson et al. (1980)	Thompson et al. (1981)
BTP	Mull	47.09	1.52	2		24	104				Thompson et al. (1986)
BTP	Mull	47.28	1.25	1	0.29	19	76		0.58	1.47	Thompson et al. (1986)
BTP	Mull	44.89	1.42	5	0.69	28	102	3.9	0.71	2.09	Thompson et al. (1986)
BTP	Mull	49.84	1.8	8	1.7	39	130	6.2	1	3.14	Thompson et al. (1986)
BTP	Mull	47.65	1.71	8	2.1	35	121	4.9	0.85	2.91	Thompson et al. (1986)
BTP	Mull	51.22	1.58	8	3.2	42	172		1.01	3.46	Thompson et al. (1986)
BTP	Mull	46.64	1.66	3	1.2	33	103	4.5	0.89	2.61	Thompson et al. (1986)
BTP	Mull	47.87	1.45	3	1.8	32	125	4.8	0.82	2.66	Thompson et al. (1986)
BTP	Mull	50.74	1.74	7	2.3	30	125	6.8	1.12	3.39	Thompson et al. (1986)
BTP	Mull	50.86	2.15	9		41	186	6.6		3.53	Thompson et al. (1986)
BTP	Antrim	45.36	1.21	2.8	0.61	24	83	3.15	0.71	2.23	Wallace et al. (1994)
BTP	Antrim	42.92	1.61	4.4	0.59	29	102	3.23	0.75	2	Wallace et al. (1994)
BTP	Antrim	44.69	2.15	2.4	0.75	22	227	7.25	0.9	1.78	Wallace et al. (1994)
BTP	Antrim	45.92	1.16	3.3		23	87				Wallace et al. (1994)
BTP	Antrim	44.15	1.12		1.11	25	58	3.07	0.72	2.14	Wallace et al. (1994)
BTP	Antrim	44.84	2.29	3.2	0.49	38	161	5.39	1.06	3.07	Wallace et al. (1994)
BTP	Antrim	45.02	2.11	3.4	0.44	32	131	5.05	1.03	3.06	Wallace et al. (1994)
BTP	Antrim	56.63	1.31	16.6	9.42	69	424	15.1	2.51	8.22	Wallace et al. (1994)
BTP	Antrim	51.76	0.92	4.5	1.88	25	89	3.03	0.7	2.6	Wallace et al. (1994)
BTP	Antrim	51.53	0.96	3.8	2.26	27	97	3.28	0.79	2.7	Wallace et al. (1994)
BTP	Antrim	49.28	0.9	3.8	1.15	26	72	2.6	0.68	2.53	Wallace et al. (1994)
BTP	Antrim	49.25	0.89	4.3	1.18	25	71	2.59	0.7	2.47	Wallace et al. (1994)
BTP	Antrim	50.08	0.9	3.3		25	67				Wallace et al. (1994)
BTP	Antrim	49.86	0.9	4.4	1.42	26	78	2.78	0.65	2.52	Wallace et al. (1994)
BTP	Antrim	49.97	0.89	4.4	1.49	25	74	2.78	0.69	2.47	Wallace et al. (1994)
BTP	Antrim	51.09	0.89	4.6	1.42	26	79	2.71	0.67	2.43	Wallace et al. (1994)
BTP	Antrim	54.63	1.22	6.9	4.55	33	142	4.94	0.97	3.49	Wallace et al. (1994)
BTP	Antrim	53.32	1.22	6.8	4.58	34	142	5	0.98	3.54	Wallace et al. (1994)
BTP	Antrim	54.74	1.23	6.5	4.5	30	129	4.95	0.94	3.42	Wallace et al. (1994)
BTP	Antrim	54.74	1.24	13	9.13	42	243	7.79	1.23	4.04	Wallace et al. (1994)
BTP	Antrim	46.74	1.09	3.9		29	60	2.39	0.83	2.75	Wallace et al. (1994)
BTP	Antrim	45.23	1.06	4.8	0.75	28	93	2.63	0.67	2.45	Wallace et al. (1994)
BTP	Antrim	44.94	0.94	4.6	0.66	24	80	2.56	0.57	2.12	Wallace et al. (1994)
BTP	Antrim	45.68	1.02	4	0.73	25	84	2.83	0.67	2.31	Wallace et al. (1994)
BTP	Antrim	45.24	0.46	2.7		14	36				Wallace et al. (1994)
BTP	Antrim	46.27	1	5.4	0.95	22	66	2.12	0.6	2.24	Wallace et al. (1994)
BTP	Antrim	44.96	1.74	4.4	0.56	25	122	4.24	0.77	2.07	Wallace et al. (1994)
BTP	Antrim	45.35	1.44	1.8		28	94				Wallace et al. (1994)
IBM	Mariana FAB	51.19	1.02	2.22	0.18	26	48.9	2.25	0.68	3.17	Reagan et al. (2010)
IBM	Mariana FAB	51.13	1.02	2.22	0.18	27.7	51.7	2.31	0.71	3.3	Reagan et al. (2010)
IBM	Mariana FAB	50.91	0.96	1.84	0.19	26.1	44.3	2.07	0.66	2.87	Reagan et al. (2010)
IBM	Mariana FAB	51.92	1.64	4.29	0.32	31.6	77.3	3.07	0.81	3.43	Reagan et al. (2010)
IBM	Mariana FAB	50.17	0.98	1.45	0.14	24.8	48.9	2.12	0.66	2.75	Reagan et al. (2010)
IBM	Mariana FAB	50.26	1.02	1.52	0.14	28.4	50.9	2.3	0.71	3.05	Reagan et al. (2010)
IBM	Mariana FAB	49.12	1.01	1.46	0.14	27.9	47.1	2.25	0.7	2.91	Reagan et al. (2010)
IBM	Mariana FAB	49.99	0.67	0.62	0.05	16.6	30	1.28	0.36	1.73	Reagan et al. (2010)
IBM	Mariana FAB	50.03	1.11	1.88	0.14	31	60	2.27	0.69	3.31	Reagan et al. (2010)
IBM	Mariana FAB-D	50.81	1.08	1.61	0.12	29.6	56.6	2.2	0.63	3.2	Reagan et al. (2010)
IBM	Mariana FAB	49.81	1.03	1.7	0.12	32.8	57.3	2.14	0.62	3.15	Reagan et al. (2010)
IBM	Mariana FAB-D	50.81	0.66	0.7	0.13	18	28.7	1.17	0.36	1.79	Reagan et al. (2010)
IBM	Mariana FAB	51.27	1.1	1.21	0.09	27.5	50.4	2.03	0.58	2.8	Reagan et al. (2010)
IBM	Mariana FAB	50.09	0.6	0.58	0.04	15.8	24.7	1.15	0.34	1.67	Reagan et al. (2010)
IBM	Mariana FAB-D	49.87	0.65	0.7	0.05	16.9	31.1	1.25	0.39	1.72	Reagan et al. (2010)
IBM	Mariana FAB-D	50.7	1	1.33	0.09	24.9	50.8	1.92	0.54	2.5	Reagan et al. (2010)
IBM	Mariana FAB	52.24	1.2	1.36	0.1	26.1	57	2.25	0.62	2.7	Reagan et al. (2010)
IBM	Mariana FAB	52.66	1.19	1.49	0.09	28.8	59.4	2.28	0.63	2.82	Reagan et al. (2010)
IBM	Mariana FAB	58.83	1.06	1.31	0.19	30.3	72.5	2.56	0.6	3.15	Reagan et al. (2010)
IBM	Mariana FAB	51.65	0.64	0.89	0.09	18.8	41.3	1.56	0.42	1.93	Reagan et al. (2010)
IBM	Mariana FAB	53.18	0.93	1.21	0.17	36.4	59	2.78	0.76	3.12	Reagan et al. (2010)
IBM	Mariana FAB	59.02	1.03	1.57	0.16	26.4	67.4	2.18	0.58	2.68	Reagan et al. (2010)
IBM	Mariana FAB	55.16	0.99	1.14	0.23	27.3	70.2	2.3	0.6	2.63	Reagan et al. (2010)
IBM	Mariana Trans	64.83	0.45	0.71	0.11	12.6	33.1	1.2	0.26	1.37	Reagan et al. (2010)
IBM	Mariana Trans	54.65	0.91	1.42	0.16	38.4	67.9	2.9	0.78	3.2	Reagan et al. (2010)
IBM	Mariana Trans	65.35	0.28	0.55	0.05	6.4	22.6	0.45	0.13	0.87	Reagan et al. (2010)
IBM	Mariana Trans	56.17	0.23	0.71	0.07	8	30.3	0.65	0.17	0.81	Reagan et al. (2010)
IBM	Mariana Trans	64.79	0.28	0.71	0.08	7.9	28.3	0.71	0.17	0.92	Reagan et al. (2010)
IBM	Mariana Trans	53.57	0.32	0.73	0.08	5.7	31.2	0.59	0.14	0.58	Reagan et al. (2010)
IBM	Mariana Bon	56.74	0.17	0.43	0.15	4	23.4	0.49	0.11	0.51	Reagan et al. (2010)
IBM	Mariana Bon	57.07	0.15	0.46	0.25	3.9	22.5	0.5	0.11	0.49	Reagan et al. (2010)
IBM	Mariana Bon	56.84	0.21	0.41	0.15	5.9	32.2	0.57	0.13	0.64	Reagan et al. (2010)
IBM	Mariana Bon	54.73	0.38	0.41	0.09	10	26.9	0.86	0.22	0.97	Reagan et al. (2010)
Reunion	Reunion	-	-	14.9735	0.304436	1.38269	105.434	0.739988	0.102403	0.212569	Nauret et al. (2019)
Reunion	Reunion	-	-	22.8925	0.521176	3.18236	159.085	2.34202	0.324315	0.546226	Nauret et al. (2019)
Reunion	Reunion	47.75	4.358	24.202	0.775421	4.81549	162.121	2.83838	0.399125	0.679798	Nauret et al. (2019)
Reunion	Reunion	-	-	24.0034	0.0740413	1.4016	99.0855	1.57059	0.1941	0.213611	Nauret et al. (2019)
Reunion	Reunion	-	-	14.9257	0.33482	1.60927	111.918	1.00446	0.133687	0.234253	Nauret et al. (2019)
Reunion	Reunion	47.12	2.19	16.6536	0.24876	2.87169	117.117	2.07442	0.294611	0.432934	Nauret et al. (2019)
Reunion	Reunion	-	-	30.589	1.03085	6.22336	220.769	3.93667	0.569356	0.916922	Nauret et al. (2019)
Reunion	Reunion	-	-	13.4014	0.0741328	2.77436	105.134	1.71093	0.253981	0.468583	Nauret et al. (2019)
Reunion	Reunion	-	-	15.5163	0.418163	3.70131	107.918	2.14194	0.315843	0.515304	Nauret et al. (2019)
Reunion	Reunion	-	-	53.0828	1.84062	4.36136	241.345	1.84029	0.294692	0.639894	Nauret et al. (2019)
Reunion	Reunion	44.38	1.303	7.9391	0.121022	1.15972	56.0969	0.740864	0.102881	0.178389	Nauret et al. (2019)
Reunion	Reunion	43.36	1.479	9.9059	1.078	14.5428	96.1167	3.3561	0.5053	1.1307	Nauret et al. (2019)
Reunion	Reunion	58.69	1.011	57.6277	2.23937	4.27581	427.724	1.57892	0.22308	0.634512	Nauret et al. (2019)
Reunion	Reunion	46.94	2.763	13.423	0.157806	1.92722	88.5549	1.36108	0.187131	0.305696	Nauret et al. (2019)
Reunion	Reunion	-	-	19.837	0.348774	2.38237	117.707	1.74294	0.23108	0.373757	Nauret et al. (2019)
Reunion	Reunion	53.46	1.892	34.7107	0.739449	4.16915	208.099	2.77466	0.406061	0.646997	Nauret et al. (2019)
Reunion	Reunion	46.67	2.72	24.2116	2.8154	27.469	205.296	6.8417	0.9535	2.2537	Nauret et al. (2019)
Reunion	Reunion	46.771	2.971	26.0696	2.6799	22.7036	203.18	7.1607	0.9396	1.7274	Nauret et al. (2019)
Reunion	Reunion	48.21	2.42	18.6652	2.1379	22.8059	164.338	5.706	0.7954	1.8115	Nauret et al. (2019)
Reunion	Reunion	50.223	0.526	0.743	0.0732	6.6821	17.8039	1.4348	0.2428	0.4924	Nauret et al. (2019)
Reunion	Reunion	44.42	3.28	30.4031	1.0996	34.5164	140.448	9.253	1.272	2.5392	Nauret et al. (2019)
Reunion	Reunion	45.48	2.492	18.59	2.215	24.39	164.3	5.689	0.829	1.992	Nauret et al. (2019)
Reunion	Reunion	46.32	4.161	33.84	3.406	33.64	255.4	8.81	1.194	2.674	Nauret et al. (2019)
Reunion	Reunion	49.07	2.096	43.25	5.883	38.42	346.3	10.65	1.353	3.171	Nauret et al. (2019)
Reunion	Reunion	48.08	2.466	39.35	5.601	33.78	354.4	8.415	1.143	2.983	Nauret et al. (2019)
Reunion	Reunion	41.78	0.889	6.418	0.722	8.29	55.46	1.94	0.283	0.706	Nauret et al. (2019)
Reunion	Reunion	44.47	1.916	15.21	1.475	17.16	109.9	3.887	0.577	1.383	Nauret et al. (2019)
Reunion	Reunion	64.72	0.363	58.72	15.27	21.05	571.1	5.415	0.63	2.366	Nauret et al. (2019)
Reunion	Reunion	58.23	0.614	57.5	8.813	40.96	528.4	9.194	1.252	3.984	Nauret et al. (2019)
Reunion	Reunion	61.33	0.497	69.19	12.98	26.81	647.4	7.425	0.836	2.856	Nauret et al. (2019)
Reunion	Reunion	46.94	1.511	0.892	0.091	11.17	27.05	2.315	0.396	0.826	Nauret et al. (2019)
Reunion	Reunion	40.36	4.282	3.646	0.129	11.61	42.26	2.421	0.412	0.862	Nauret et al. (2019)
Reunion	Reunion	39.49	0.736	5.376	0.635	7.579	50.89	1.706	0.251	0.637	Nauret et al. (2019)
Reunion	Reunion	44.9	0.715	0.63	0.069	7.87	20.02	1.672	0.278	0.607	Nauret et al. (2019)
Reunion	Reunion	-	-	21.1988	2.3107	25.186	180.112	6.0832	0.8629	2.0337	Nauret et al. (2019)
Reunion	Reunion	-	-	19.8306	2.2425	24.0322	166.91	5.7437	0.8307	1.9367	Nauret et al. (2019)
Reunion	Reunion	-	-	72.9516	15.4046	16.7245	603.327	4.0374	0.5016	2.3063	Nauret et al. (2019)
Reunion	Reunion	-	-	57.9019	9.3681	28.3259	462.293	8.4119	1.0059	2.7516	Nauret et al. (2019)
Reunion	Reunion			15.1736	0.092304	2.23744	107.618	1.65186	0.240058	0.402234	Nauret et al. (2019)
Reunion	Reunion			14.5223	0.351858	3.07059	101.205	1.94745	0.284183	0.453397	Nauret et al. (2019)
Deccan	Deccan	51.03	1.9	11		25	128				Sethna and Sethna (1991) - GEOROC
Deccan	Deccan	49.07	1.72	9		22	111				Sethna and Sethna (1991) - GEOROC
Deccan	Deccan	49.6	1.43	6		23	107				Sethna and Sethna (1991) - GEOROC
Deccan	Deccan	49.7	2.2	9		29	122				Sethna and Sethna (1991) - GEOROC
Deccan	Deccan	51.66	1.56	8		27	126				Sethna and Sethna (1991) - GEOROC
Deccan	Deccan	50.51	2.9	15		35	200				Sethna and Sethna (1991) - GEOROC
Deccan	Deccan	48.94	1.82	10		27	139				Sethna and Sethna (1991) - GEOROC
Deccan	Deccan	52.33	0.98	5		23	89	3.12		2.01	Devey et al. (1991)
Deccan	Deccan	51.87	1	4		23	89	3.08		1.94	Devey et al. (1991)
Deccan	Deccan	54.78	0.92	4		24	81				Devey et al. (1991)
Deccan	Deccan	54.41	1.17	5		29	99				Devey et al. (1991)
Deccan	Deccan	51.38	1.25	4		29	104				Devey et al. (1991)
Deccan	Deccan	51.62	1.18	7		28	100				Devey et al. (1991)
Deccan	Deccan	52.5	1.14	5	3.19	28	95	3.57		2.39	Lightfoot et al. (1990)
Deccan	Deccan	53.1	1.05	4	3.26	35	93	3.7		2.56	Lightfoot et al. (1990)
Deccan	Deccan	52.9	1.04	2	2.6	27	73	3.1		2.32	Lightfoot et al. (1990)
Deccan	Deccan	52.1	1.02	3	2.66	28	75	3.15		2.34	Lightfoot et al. (1990)
Deccan	Deccan	52.6	1.3	4	4.17	29	104	4.2		2.44	Lightfoot et al. (1990)
Deccan	Deccan	54	1.4	4		27	98				Lightfoot et al. (1990)
Deccan	Deccan	49.87	2.09	10	1.77	30	139	5.09		2.7	Lightfoot et al. (1990)
Deccan	Deccan				2.15			5.23		2.78	Lightfoot et al. (1990)
Deccan	Deccan				1.6			4.95		2.66	Lightfoot et al. (1990)
Deccan	Deccan			12	2.18	40	160	6.79		3.44	Lightfoot et al. (1990)
Deccan	Deccan			9	2.23	32	125	4.98		2.75	Lightfoot et al. (1990)
Deccan	Deccan			9	2.25	32	125	5		2.66	Lightfoot et al. (1990)
Deccan	Deccan	50.7	1.27	6	1.57	23	98	3.8		1.95	Lightfoot et al. (1990)
Deccan	Deccan	49.2	2.11	7	1.54	36	127	5.37		2.75	Lightfoot et al. (1990)
Deccan	Deccan	50.6	2.03	7	2.79	36	138	5.54		2.89	Lightfoot et al. (1990)
Deccan	Deccan	51.1	2.4	8	2.29	36	143	6.05		2.81	Lightfoot et al. (1990)
Deccan	Deccan				3.98			4.15	0.79	2.56	Lightfoot et al. (1988)
Deccan	Deccan				3.77			3.79	0.73	2.42	Lightfoot et al. (1988)
Deccan	Deccan				3.72			3.42	0.69	2.31	Lightfoot et al. (1988)
Deccan	Deccan				2.78			7.75	1.41	3.85	Lightfoot et al. (1988)
Deccan	Deccan				2.89			5.67	1.04	3.18	Lightfoot et al. (1988)
Deccan	Deccan				1.99			3.94	0.77	2.25	Lightfoot et al. (1988)
Deccan	Deccan	51.77	2.79			43	197				Beane et al. (1986)
Deccan	Deccan	50.63	3.58			48	251				Beane et al. (1986)
Deccan	Deccan	50.77	2.08			36	157				Beane et al. (1986)
Deccan	Deccan	49.34	2.07			34	123				Beane et al. (1986)
Deccan	Deccan	49.88	1.63			24	101				Beane et al. (1986)
Deccan	Deccan	49.56	2.94			39	195				Beane et al. (1986)
Deccan	Deccan	50.28	1.46			23	86				Beane et al. (1986)
Deccan	Deccan	50.32	2.95			43	186				Beane et al. (1986)
Deccan	Deccan	50.97	1.39			23	93				Beane et al. (1986)
Deccan	Deccan	50.37	1.58			25	106				Beane et al. (1986)
Deccan	Deccan	52.16	2.13			34	148				Beane et al. (1986)
Deccan	Deccan	52.58	2.56			46	222				Beane et al. (1986)
Deccan	Deccan	49.76	1.64			23	90				Beane et al. (1986)
Deccan	Deccan	51.33	1.82			29	116				Beane et al. (1986)
Deccan	Deccan	51.14	1.83			27	103				Beane et al. (1986)
Deccan	Deccan	52.75	1.14			21	98				Beane et al. (1986)
Deccan	Deccan	49.75	2.87			39	168				Beane et al. (1986)
Deccan	Deccan	50.86	2.48			41	142				Beane et al. (1986)
Deccan	Deccan	49.73	2.26			33	135				Beane et al. (1986)
Deccan	Deccan	50.21	2.91			40	191				Beane et al. (1986)
Deccan	Deccan	50.6	3.21			52	255				Beane et al. (1986)
Deccan	Deccan	48.5	1.56			31	99				Beane et al. (1986)
Deccan	Deccan	51.24	2.99			52	241				Beane et al. (1986)
Deccan	Deccan	49.16	1.08			24	67				Beane et al. (1986)
Deccan	Deccan	52.39	1.19			31	121				Beane et al. (1986)
Deccan	Deccan	51.25	1.21			25	94				Beane et al. (1986)
Deccan	Deccan	51.39	1.71			33	144				Beane et al. (1986)
Deccan	Deccan	52.22	2.42			43	180				Beane et al. (1986)
Deccan	Deccan	49.85	1.13			23	74				Beane et al. (1986)
Deccan	Deccan	53.33	1.1			27	93				Beane et al. (1986)
Deccan	Deccan	52.59	1.08			27	89				Beane et al. (1986)
Deccan	Deccan	54.22	1.3			31	121				Beane et al. (1986)
Deccan	Deccan	52.16	1.14			27	78				Beane et al. (1986)
Deccan	Deccan	51.66	2.21			40	166				Beane et al. (1986)
Deccan	Deccan	50.63	1.81			29	107				Beane et al. (1986)
Deccan	Deccan	49.81	2.48			43	157				Beane et al. (1986)
Deccan	Deccan	50.29	3.35			47	206				Beane et al. (1986)
Deccan	Deccan	49.86	3.4			48	212				Beane et al. (1986)
Deccan	Deccan	50.25	3.25			47	218				Beane et al. (1986)
Deccan	Deccan	50.82	3.28			45	210				Beane et al. (1986)
Deccan	Deccan	50.66	3.39			50	239				Beane et al. (1986)
Deccan	Deccan	50.35	3.28			47	213				Beane et al. (1986)
Deccan	Deccan	50.44	3.39			48	217				Beane et al. (1986)
Deccan	Deccan	50.45	3.29			47	211				Beane et al. (1986)
Deccan	Deccan	49.79	3.24			50	213				Beane et al. (1986)
Deccan	Deccan	51.06	3.51			48	213				Beane et al. (1986)
Deccan	Deccan	50.57	1.88			26	114				Beane et al. (1986)
Deccan	Deccan	51.87	1.79			26	124				Beane et al. (1986)
Deccan	Deccan	50.1	1.92			27	124				Beane et al. (1986)
Deccan	Deccan	51.49	1.84			26	124				Beane et al. (1986)
Deccan	Deccan	48.14	1.44			30	97				Beane et al. (1986)
Deccan	Deccan	48.5	1.56			31	99				Beane et al. (1986)
Deccan	Deccan	47.43	1.38			32	104				Beane et al. (1986)
Deccan	Deccan	48.59	1.46			33	108				Beane et al. (1986)
Deccan	Deccan	53.32	1.34			19	97				Beane et al. (1986)
Deccan	Deccan	52.54	1.1			22	81				Beane et al. (1986)
Deccan	Deccan	52.95	0.99			16	59				Beane et al. (1986)
Deccan	Deccan	50.3	2.47				172				Beane et al. (1986)
Deccan	Deccan	50.31	2.33				157				Rao et al. (1985)
Deccan	Deccan	49.42	1.61				137				Rao et al. (1985)
Deccan	Deccan	50.31	3.25				256				Rao et al. (1985)
Deccan	Deccan	50.92	2.94				209				Rao et al. (1985)
Deccan	Deccan	52.78	1.46				134				Rao et al. (1985)
Deccan	Deccan	50.72	1.25	5		29	101	4.15			Rao et al. (1985)
Deccan	Deccan	51.29	1.19	5		27	92	3.79			Cox et al. (1985)
Deccan	Deccan	54.52	0.95	5		23	85	3.42			Cox et al. (1985)
Deccan	Deccan	49.73	3.07	14		46	202	7.75			Cox et al. (1985)
Deccan	Deccan	50.4	2.03	8		34	114				Cox et al. (1985)
Deccan	Deccan	49.43	2.02	7		34	117				Cox et al. (1985)
Deccan	Deccan	49.5	2.96	13		45	193				Cox et al. (1985)
Deccan	Deccan	50.95	2.01	9		35	134	5.67			Cox et al. (1985)
Deccan	Deccan	48.68	2.6	12		40	160				Cox et al. (1985)
Deccan	Deccan	49.54	1.8	10		31	116	4.99			Cox et al. (1985)
Deccan	Deccan	46.87	1.39	5		28	89	3.94			Cox et al. (1985)
Deccan	Deccan	50.52	1.78	9		32	125	4.83			Cox et al. (1985)
Deccan	Deccan	51.21	1.75	9		32	125				Cox et al. (1985)
Deccan	Deccan	50.52	1.78	9		32	125				Cox et al. (1985)
Deccan	Deccan	49.73	3.07	14		46	202				Cox et al. (1985)
Deccan	Deccan	51.55	1.99	11		28	139	5.31			Cox et al. (1985)
Deccan	Deccan	52.22	2.02			34	158	5.59			Peng et al. (1994)
Deccan	Deccan	52.12	0.99	5		26	97	2.94			Peng et al. (1994)
Deccan	Deccan	54.04	1.33	8		27	132				Peng et al. (1994)
Deccan	Deccan	50.26	1.16	5		22	86				Peng et al. (1994)
Deccan	Deccan	51.63	2.14	14		39	183	6.04			Peng et al. (1994)
Deccan	Deccan	51.31	1.71	12		29	154	3.96	0.89	2.77	Peng et al. (1994)
Deccan	Deccan	51.16	1.21	9		23	110	3.91	0.68	2.04	Peng et al. (1994)
Deccan	Deccan	52.83	1.21	9		26	130	3.86	0.73	2.42	Peng et al. (1994)
Deccan	Deccan	52.05	2.56	14		35	175	5.42			Peng et al. (1994)
Deccan	Deccan	49.64	1.09	5		23	81	2.81			Peng et al. (1994)
Deccan	Deccan	51.49	3.17			45	246	8.21			Peng et al. (1994)
Deccan	Deccan	50.08	2.95	15		35	190	6.36	1.15	3.12	Peng et al. (1994)
Deccan	Deccan	52.76	1.99	11		25	135	5.15			Peng et al. (1994)
Deccan	Deccan	52.09	2.12	14		29	149	5.59			Peng et al. (1994)
Deccan	Deccan	51.11	2.22	12		28	144	5.61			Peng et al. (1994)
Deccan	Deccan	51.2	2.27	14		28	148	5.76	0.93	2.64	Peng et al. (1994)
Deccan	Deccan	50.99	2.01	11		26	131	5.02			Peng et al. (1994)
Deccan	Deccan	51.67	2.08			27	133	4.93			Peng et al. (1994)
Deccan	Deccan	52.11	1.41	10		19	114	4			Peng et al. (1994)
Deccan	Deccan	53.21	0.99	6		15	74				Peng et al. (1994)
Deccan	Deccan	52.51	1.11	7		17	79	3.02			Peng et al. (1994)
Deccan	Deccan	49.86	1.76			25	108	4			Peng et al. (1994)
Deccan	Deccan	50.02	1.66	9		20	96	3.6			Peng et al. (1994)
Deccan	Deccan	51.76	1.57			27	130	4.43			Peng et al. (1994)
Deccan	Deccan	49.77	1.44			27	120	3.94			Peng et al. (1994)
Deccan	Deccan	53.49	2.73	25		38	237	8.29			Peng et al. (1994)
Deccan	Deccan	51.52	2.19	20		27	163	5.83	0.89	2.45	Peng et al. (1994)
Deccan	Deccan	49.76	2.06	18		27	158	5.73	0.88	2.29	Peng et al. (1994)
Deccan	Deccan	51.12	1.84	13		25	132	5.09			Peng et al. (1994)
Deccan	Deccan	50.81	3.37	21		38	216	8.68			Peng et al. (1994)
Deccan	Deccan	50.63	1.63	9		21	115	4.29			Peng et al. (1994)
Deccan	Deccan	50.73	1.49	9		19	105	4.13			Peng et al. (1994)
Deccan	Deccan	50.55	1.58	10		21	111	4.3			Peng et al. (1994)
Deccan	Deccan	50.01	1.48	6		21	100	3.81	0.62	1.95	Peng et al. (1994)
Deccan	Deccan	49.98	3.05	17		36	210	7.79			Peng et al. (1994)
Deccan	Deccan	51.06	3.19			33	139	4.5			Peng et al. (1994)
Deccan	Deccan	50.84	3.57	23		41	250	9.33			Peng et al. (1994)
Deccan	Deccan	50.18	3	17		36	193	7.53	1.14	3.3	Peng et al. (1994)
Deccan	Deccan	50.88	1.58	9		25	120	4.27			Peng et al. (1994)
Deccan	Deccan	51.01	2.97	19		34	201	7.68	1.13	2.99	Peng et al. (1994)
Deccan	Deccan	52.85	1.17			19	93				Beane et al. (1988) - GEOROC
Deccan	Deccan	53.24	1.54			24	123				Beane et al. (1988) - GEOROC
Deccan	Deccan	51	1.52			23	118				Beane et al. (1988) - GEOROC
Deccan	Deccan	51.81	1.42			19	124				Beane et al. (1988) - GEOROC
Deccan	Deccan	52.51	1.6			26	136				Beane et al. (1988) - GEOROC
Deccan	Deccan	53.2	1.34			20	114				Beane et al. (1988) - GEOROC
Deccan	Deccan	52.31	1.12			19	84				Beane et al. (1988) - GEOROC
Deccan	Deccan	52.06	1.41			21	118				Beane et al. (1988) - GEOROC
Deccan	Deccan	53.1	1.44			21	102				Beane et al. (1988) - GEOROC
Deccan	Deccan	52.69	1.19			19.5	90				Beane et al. (1988) - GEOROC
Deccan	Deccan	52.64	1.01			16	71				Beane et al. (1988) - GEOROC
Deccan	Deccan	52.46	1.09			17	77				Beane et al. (1988) - GEOROC
Deccan	Deccan	52.64	1			17	76				Beane et al. (1988) - GEOROC
Deccan	Deccan	52.28	1.12			17.5	80				Beane et al. (1988) - GEOROC
Deccan	Deccan	52.82	1.02			18	73				Beane et al. (1988) - GEOROC
Deccan	Deccan	53.08	1.2			19	103				Beane et al. (1988) - GEOROC
Deccan	Deccan	49.81	2.52			33	151				Beane et al. (1988) - GEOROC
Deccan	Deccan	49.04	2.32			31	140				Beane et al. (1988) - GEOROC
Deccan	Deccan	48.24	1.68			23	112				Beane et al. (1988) - GEOROC
Deccan	Deccan	49.93	2.07			30	141				Beane et al. (1988) - GEOROC
Deccan	Deccan	49.74	2.1			31	143				Beane et al. (1988) - GEOROC
Deccan	Deccan	50.03	2.01			30	136				Beane et al. (1988) - GEOROC
Deccan	Deccan	52.3	1.09	5		24	101				Sano et al. (2001)
Deccan	Deccan	49.52	3.04	12		41	194				Sano et al. (2001)
Deccan	Deccan	50.07	2.97	13		38	194				Sano et al. (2001)
Deccan	Deccan	51.54	1.99	10		31	143				Sano et al. (2001)
Deccan	Deccan	50.71	1.97	10		30	132				Sano et al. (2001)
Deccan	Deccan	50.75	1.33	6		29	119				Sano et al. (2001)
Deccan	Deccan	51.64	1.15	5		25	86				Sano et al. (2001)
Deccan	Deccan	51.43	2.07	10		34	144				Sano et al. (2001)
Deccan	Deccan	49.56	2.76	11		37	176				Sano et al. (2001)
Deccan	Deccan	51.58	1.91	9		31	140				Sano et al. (2001)
Deccan	Deccan	51.16	2.36	10		34	154				Sano et al. (2001)
Deccan	Deccan	51.47	1.82	7		31	135				Sano et al. (2001)
Deccan	Deccan	51.63	1.85	8		33	140				Sano et al. (2001)
Deccan	Deccan	51.37	1.86	9		32	142				Sano et al. (2001)
Deccan	Deccan	51.3	1.85	8		25	117				Sano et al. (2001)
Deccan	Deccan	49.61	1.92	8		25	113				Sano et al. (2001)
Deccan	Deccan	51.78	1.38	9		18	109				Sano et al. (2001)
Deccan	Deccan	53.43	1.5	8		21	122				Sano et al. (2001)
Deccan	Deccan	52.68	1.11	6		16	76				Sano et al. (2001)
Deccan	Deccan	49.92	1.84	10		27	139				Sano et al. (2001)
Deccan	Deccan	50.46	2.3	11		30	147				Sano et al. (2001)
Deccan	Deccan	50.85	2.21	12		29	152				Sano et al. (2001)
Deccan	Deccan	50.22	2.25	11		29	149				Sano et al. (2001)
Deccan	Deccan	50.55	2.86	15		38	223				Sano et al. (2001)
Deccan	Deccan	47.92	1.58	5		30	106				Sano et al. (2001)
Deccan	Deccan	48.74	1.09	4		22	76				Sano et al. (2001)
Deccan	Deccan	50.87	2.39	10		35	173				Sano et al. (2001)
Deccan	Deccan	50.48	2.56	12		38	182				Sano et al. (2001)
Deccan	Deccan	50.69	2.75	13		40	198				Sano et al. (2001)
Deccan	Deccan	52.02	1.79	8		26	128				Sano et al. (2001)
Deccan	Deccan	51.55	1.7	8		27	125				Sano et al. (2001)
Deccan	Deccan	51.21	1.71	8		27	139				Sano et al. (2001)
Deccan	Deccan	50.79	3.29	15		39	223				Sano et al. (2001)
Deccan	Deccan	49.87	2.93	15		35	208				Sano et al. (2001)
Deccan	Deccan	50.75	3.48	21		48	312				Sano et al. (2001)
Deccan	Deccan	49.89	1.72	7		31	115				Sano et al. (2001)
Deccan	Deccan	49.56	2.52	12		35	189				Sano et al. (2001)
Deccan	Deccan	50.73	2.32	10		36	198				Sano et al. (2001)
Deccan	Deccan	51.59	2.09	9		32	189				Sano et al. (2001)
Deccan	Deccan	51.97	2.1	10		33	189				Sano et al. (2001)
Deccan	Deccan	51.3	2.2	9		32	187				Sano et al. (2001)
Deccan	Deccan	50.95	2.2	10		34	187				Sano et al. (2001)
Deccan	Deccan	51.16	2.12	9		30	173				Sano et al. (2001)
Deccan	Deccan	50.2	1.59	10		32	183				Sano et al. (2001)
Deccan	Deccan	52.4	1.25	7	3.9	29	118	4	0.82	2.7	Alves et al. (2002)
Deccan	Deccan	56.1	1	5.9	3.2	29	100	3.6	0.7	2.3	Alves et al. (2002)
Deccan	Deccan	51.8	1.08	6.3	3.4	38	107	4.3	0.86	2.9	Duraiswami et al. (2003)
Deccan	Deccan	54.13	0.977	7.7		29	111				Vanderkluysen et al. (2001)
Deccan	Deccan	49.68	1.783	8.4		22	95				Vanderkluysen et al. (2001)
Deccan	Deccan	51.78	1.893	11.2		29	129				Vanderkluysen et al. (2001)
Deccan	Deccan	52.73	1.927	10.2		28	160				Vanderkluysen et al. (2001)
Deccan	Deccan	51.57	1.702	8.4		27	126				Vanderkluysen et al. (2001)
Deccan	Deccan	50.05	2.02	9		26	127				Vanderkluysen et al. (2001)
Deccan	Deccan	52.17	1.805	8.8		27	119				Vanderkluysen et al. (2001)
Deccan	Deccan	51.66	3.483	21.1		45	255				Vanderkluysen et al. (2001)
Deccan	Deccan	49.33	2.41	9.1		29	124				Vanderkluysen et al. (2001)
Deccan	Deccan	51.87	2.83	15.5		42	200				Vanderkluysen et al. (2001)
Deccan	Deccan	51.34	2.057	8.9		27	128				Vanderkluysen et al. (2001)
Deccan	Deccan	52	1.887	9.3		29	130				Vanderkluysen et al. (2001)
Deccan	Deccan	52.4	1.203	7.3		26	93				Vanderkluysen et al. (2001)
Deccan	Deccan	52.6	1.998	11.3		29	146				Vanderkluysen et al. (2001)
Deccan	Deccan	50.98	2.561	14.4		36	174				Vanderkluysen et al. (2001)
Deccan	Deccan	52.48	1.831	12.2		23	133				Vanderkluysen et al. (2001)
Deccan	Deccan	52.44	1.251	8.5		30	100				Vanderkluysen et al. (2001)
Deccan	Deccan	51.93	2.082	11.5		28	139				Vanderkluysen et al. (2001)
Deccan	Deccan	52.26	2.02	11.7		30	148				Vanderkluysen et al. (2001)
Deccan	Deccan	50.29	2.398	12		32	149				Vanderkluysen et al. (2001)
Deccan	Deccan	49.34	2.069	7.7		26	106	3.4			Vanderkluysen et al. (2001)
Deccan	Deccan	49.87	3.197	11.9		36	153	5.168			Vanderkluysen et al. (2001)
Deccan	Deccan	51.05	2.456	10.9		35	150				Vanderkluysen et al. (2001)
Deccan	Deccan	52.45	2.009	10		30	138	5.506			Vanderkluysen et al. (2001)
Deccan	Deccan	50.56	3.144	15.4		42	198				Vanderkluysen et al. (2001)
Deccan	Deccan	50.52	2.799	14.4		36	173				Vanderkluysen et al. (2001)
Deccan	Deccan	51.77	3.752	22		50	266				Vanderkluysen et al. (2001)
Deccan	Deccan	49.51	2.522	14.7		30	163				Vanderkluysen et al. (2001)
Deccan	Deccan	52.28	2.686	15.3		34	188				Vanderkluysen et al. (2001)
Deccan	Deccan	50.69	2.638	12.6		37	166				Vanderkluysen et al. (2001)
Deccan	Deccan	52.73	1.251	7.7		28	93	3.27			Vanderkluysen et al. (2001)
Deccan	Deccan	51.4	1.979	11		31	135				Vanderkluysen et al. (2001)
Deccan	Deccan	50.59	2.977	17.6		36	194				Vanderkluysen et al. (2001)
Deccan	Deccan	52.12	1.685	9.9		23	133				Vanderkluysen et al. (2001)
Deccan	Deccan	50.73	2.009	14.4		26	133				Vanderkluysen et al. (2001)
Deccan	Deccan	51.53	1.953	13.7		25	130	7.433			Vanderkluysen et al. (2001)
Deccan	Deccan	52.9	1.316	8.3		32	104				Vanderkluysen et al. (2001)
Deccan	Deccan	52.6	2.268	11.7		28	144				Vanderkluysen et al. (2001)
Deccan	Deccan	51.47	2.241	11.9		27	128				Vanderkluysen et al. (2001)
Deccan	Deccan	51.36	2.184	14.8		27	149				Vanderkluysen et al. (2001)
Deccan	Deccan	50.65	3.291	17.8		42	212				Vanderkluysen et al. (2001)
Deccan	Deccan	50.98	3.44	17.3		43	217				Vanderkluysen et al. (2001)
Deccan	Deccan	50.38	2.485	14.7		28	148				Vanderkluysen et al. (2001)
Deccan	Deccan	51.66	2.08	10.9		29	139				Vanderkluysen et al. (2001)
Deccan	Deccan	52.15	2.067	12.6		27	140				Vanderkluysen et al. (2001)
Deccan	Deccan	51.34	2.474	12.9		33	173				Vanderkluysen et al. (2001)
Deccan	Deccan	51.28	2.802	15.5		37	193				Vanderkluysen et al. (2001)
Deccan	Deccan	51.25	1.904	7.4		27	115	6.6		2.6	Vanderkluysen et al. (2001)
Deccan	Deccan	50.66	1.913	10.5		28	140				Vanderkluysen et al. (2001)
Deccan	Deccan	50.94	1.856	8.6		28	125				Vanderkluysen et al. (2001)
Deccan	Deccan	51.54	3.439	21.9		46	249				Vanderkluysen et al. (2001)
Deccan	Deccan	49.88	1.997	8.4		23	100				Vanderkluysen et al. (2001)
Deccan	Deccan	51.77	0.988	6.3		24	80				Vanderkluysen et al. (2001)
Deccan	Deccan	50.67	2.955	16	3.41669	36	193	8.15446	1.42568	3.19714	Vanderkluysen et al. (2001)
Deccan	Deccan	50.51	2.356	12	3.50707	30	145	5.96363	1.1021	2.54633	Vanderkluysen et al. (2001)
Deccan	Deccan	52.89	1.425	9	2.00196	20	109	4.21821	0.706941	1.69567	Vanderkluysen et al. (2001)
Deccan	Deccan	49.9	2.129	13	3.19115	26	128	5.20479	0.981776	2.4306	Vanderkluysen et al. (2001)
Deccan	Deccan	51.44	2.605	15	3.06064	36	184	7.6657	1.35773	3.15608	Vanderkluysen et al. (2001)
Deccan	Deccan	50.28	2.305	13		29	133				Vanderkluysen et al. (2001)
Deccan	Deccan	51.49	2.82	15	2.90081	38	186	7.37379	1.39686	3.3768	Vanderkluysen et al. (2001)
Deccan	Deccan	49.45	1.061	4	3.34331	22	84	8.17023	1.33666	2.95457	Vanderkluysen et al. (2001)
Deccan	Deccan	51.28	2.535	14	2.89839	35	175	7.30029	1.28678	2.99012	Vanderkluysen et al. (2001)
Deccan	Deccan	50.08	2.995	19		42	200				Vanderkluysen et al. (2001)
Deccan	Deccan	51.24	2.575	15	2.14382	34	164	6.97997	1.27017	2.85634	Vanderkluysen et al. (2001)
Deccan	Deccan	49.58	2.925	14	2.29466	38	180	7.64898	1.43386	3.43379	Vanderkluysen et al. (2001)
Deccan	Deccan	51.85	2.61	14	3.07335	36	179	8.0928	1.43284	3.21887	Vanderkluysen et al. (2001)
Deccan	Deccan	51.1	2.726	13	2.00096	35	164	6.8848	1.2779	2.86601	Vanderkluysen et al. (2001)
Deccan	Deccan	51.21	2.609	14	2.64185	34	172	7.19355	1.28319	2.949	Vanderkluysen et al. (2001)
Deccan	Deccan	51.8	2.636	14	2.66056	37	177	7.28249	1.2993	3.01701	Vanderkluysen et al. (2001)
Deccan	Deccan	50.54	3.258	17	3.68677	46	215	8.43127	1.57953	3.85325	Vanderkluysen et al. (2001)
Deccan	Deccan	51.49	2.71	14	3.05261	37	187	7.91275	1.4203	3.30757	Vanderkluysen et al. (2001)
Deccan	Deccan	50.95	2.655	12	1.68524	32	160	6.57093	1.24683	2.88959	Vanderkluysen et al. (2001)
Deccan	Deccan	49.88	1.053	4	0.861885	23	83	3.21339	0.676313	2.12631	Vanderkluysen et al. (2001)
Deccan	Deccan	52.13	2.29	12		32	156				Vanderkluysen et al. (2001)
Deccan	Deccan	50.6	3.027	18	3.31944	42	200	7.7788	1.46614	3.66511	Vanderkluysen et al. (2001)
Deccan	Deccan	53.59	2.335	16	3.78334	29	167	6.5654	1.08668	2.51426	Vanderkluysen et al. (2001)
Deccan	Deccan	51.28	2.628	11	1.98528	35	160	6.77593	1.2659	2.92685	Vanderkluysen et al. (2001)
Deccan	Deccan	51.22	3.698	21		47	247				Vanderkluysen et al. (2001)
Deccan	Deccan	50.91	2.63	12.8		35	161				Vanderkluysen et al. (2001)
Deccan	Deccan	50.78	3.719	21.2		47	242	10.225			Vanderkluysen et al. (2001)
Deccan	Deccan	51.36	2.263	13.7		30	162	5.844			Vanderkluysen et al. (2001)
Deccan	Deccan	49.93	1.779	9		26	111				Vanderkluysen et al. (2001)
Deccan	Deccan	50.13	2.162	10.4		28	124				Vanderkluysen et al. (2001)
Deccan	Deccan	49.7924	3.07099	14.6		37	187				Vanderkluysen et al. (2001)
Deccan	Deccan	49.9294	2.25911	16.7		27	155				Vanderkluysen et al. (2001)
Deccan	Deccan	50.9164	3.13499	16.6		42	209				Vanderkluysen et al. (2001)
Deccan	Deccan	50.26	1.171	6.1		26	80				Vanderkluysen et al. (2001)
Deccan	Deccan	51.94	0.915	10.2		23	85				Vanderkluysen et al. (2001)
Deccan	Deccan	50.69	2.011	10		30	125				Vanderkluysen et al. (2001)
Deccan	Deccan	52.59	1.91	11.5		24	129				Vanderkluysen et al. (2001)
Deccan	Deccan	52.26	1.283	8.1		31	101	5.256			Vanderkluysen et al. (2001)
Deccan	Deccan	52.36	1.198	9.5		30	95				Vanderkluysen et al. (2001)
Deccan	Deccan	51.31	2.628	15.5		34	174				Vanderkluysen et al. (2001)
Deccan	Deccan	52.02	2.645	17.7		35	173				Vanderkluysen et al. (2001)
Deccan	Deccan	52.21	2.59	13.4		34	172				Vanderkluysen et al. (2001)
Deccan	Deccan	52.05	2.253	11.6		32	157				Vanderkluysen et al. (2001)
Deccan	Deccan	53.39	2.017	10.1		26	140				Vanderkluysen et al. (2001)
Deccan	Deccan	54.86	1.17	8.9		25	116				Vanderkluysen et al. (2001)
Deccan	Deccan	51.16	2.492	12.4		30	154				Vanderkluysen et al. (2001)
Deccan	Deccan	53.6233	1.18805	12.4668	8.28877	29.9776	142.502	5.00641	0.805371	2.57321	Vanderkluysen et al. (2001)
Deccan	Deccan	50.3379	3.04742	16.4824	4.1855	44.7984	222.343	8.34692	1.39012	3.89678	Vanderkluysen et al. (2001)
Deccan	Deccan	52.0946	2.20736	17.1301	4.08368	29.9709	173.845	6.2593	0.944655	2.24262	Vanderkluysen et al. (2001)
Deccan	Deccan	54.3861	3.47081	25.6852	6.32617	49.1064	252.418	9.87475	1.56117	4.22281	Vanderkluysen et al. (2001)
Deccan	Deccan	50.1867	2.24273	11.3086	2.84301	28.9237	137.074	5.24235	0.867498	2.11197	Vanderkluysen et al. (2001)
Deccan	Deccan	51.6502	1.94716	9.34588	2.78103	30.4806	156.104	4.99489	0.873433	2.30293	Vanderkluysen et al. (2001)
Deccan	Deccan	49.8823	2.43427	13.7009	4.04311	29.224	81.5355	5.95012	0.902011	1.9116	Vanderkluysen et al. (2001)
Deccan	Deccan	50.8284	2.53789	11.1936	3.66988	34.6603		5.84873	1.01868	2.45834	Vanderkluysen et al. (2001)
Deccan	Deccan	51.1513	2.30652	12.8323	3.2722	32.4028	161.559	5.68232	0.945636	2.3733	Vanderkluysen et al. (2001)
Deccan	Deccan	49.1465	3.13443	17.7604	4.53924	36.3035	147.636	7.91637	1.21071	2.47477	Vanderkluysen et al. (2001)
Deccan	Deccan	51.1193	3.11771	16.6664	3.90429	42.8844	203.15	7.33713	1.36765	3.53351	Vanderkluysen et al. (2001)
Deccan	Deccan	50.2904	2.02089	10.7261	1.36356	32.8393	130.864	4.61877	0.869831	2.67166	Vanderkluysen et al. (2001)
Deccan	Deccan	52.6808	1.64501	12.3493	3.6273	27.3998	120.338	4.33038	0.737188	2.27425	Vanderkluysen et al. (2001)
Deccan	Deccan	51.9571	1.44506	8.58455	3.3593	36.0957	114.964	4.20783	0.853049	3.26869	Vanderkluysen et al. (2001)
Deccan	Deccan	52.2817	1.46819	8.71614	3.82294	38.3131	129.302	4.15714	0.906045	3.47066	Vanderkluysen et al. (2001)
Deccan	Deccan	51.3114	3.07454	17.6859	4.14359	45.5798	218.034	8.21346	1.46689	3.81594	Vanderkluysen et al. (2001)
Deccan	Deccan	51.6885	2.29524	11.1028	3.54942	36.2083	192.299	6.34736	1.07066	2.98505	Vanderkluysen et al. (2001)
Deccan	Deccan	51.7123	2.193	10.4064	3.30719	34.2654	174.883	5.92716	1.00961	2.81282	Vanderkluysen et al. (2001)
Deccan	Deccan	49.7469	1.91256	8.12814	1.22382	28.0236	132.05	4.487	0.819949	2.30502	Vanderkluysen et al. (2001)
Deccan	Deccan	49.9271	1.9502	7.68764	0.950575	26.8053	121.915	4.16532	0.77119	2.15066	Vanderkluysen et al. (2001)
Deccan	Deccan	50.1151	2.05108	7.95407	0.977829	27.802	129.625	4.29929	0.809291	2.23571	Vanderkluysen et al. (2001)
Deccan	Deccan	53.2345	2.0906	12.022	5.39527	28.927	157.429	5.50148	0.911978	2.35054	Vanderkluysen et al. (2001)
Deccan	Deccan	50.0142	2.5534	14.044	1.53468	38.9671	159.658	5.64222	1.02944	3.20989	Vanderkluysen et al. (2001)
Deccan	Deccan	49.5995	2.59556	14.7995	1.84556	39.0051	169.398	5.97799	1.06543	3.22948	Vanderkluysen et al. (2001)
Deccan	Deccan	49.3353	2.22413	13.0934	1.57869	34.4819	159.881	5.19787	0.942835	2.8473	Vanderkluysen et al. (2001)
Deccan	Deccan	51.9515	1.30388	8.92825	2.90892	33.0833	117.077	3.45164	0.756526	3.10346	Vanderkluysen et al. (2001)
Deccan	Deccan	52.3393	0.907442	6.55179	2.62557	23.5057	84.0276	2.84952	0.542917	2.08665	Vanderkluysen et al. (2001)
Deccan	Deccan	51.6477	0.919573	7.07639	1.55829	18.4491	92.4357	2.70345	0.509407	1.65063	Vanderkluysen et al. (2001)
Deccan	Deccan	51.4851	1.84382	9.69168	3.11658	38.3989	143.139	4.19947	0.902868	3.29582	Vanderkluysen et al. (2001)
Deccan	Deccan	49.7784	2.66266	16.8402	1.73196	40.7485	191.418	6.20896	1.12357	3.14002	Vanderkluysen et al. (2001)
Deccan	Deccan	50.2073	2.33476	9.32454	1.46406	32.441	146.829	4.73695	0.897521	2.49434	Vanderkluysen et al. (2001)
Deccan	Deccan	50.0016	2.71979	14.0967	1.77919	40.9315	186.014	5.85106	1.07655	3.25308	Vanderkluysen et al. (2001)
Deccan	Deccan	50.0988	2.53794	14.089	1.78494	35.7883	163.419	5.51496	1.01653	2.63673	Vanderkluysen et al. (2001)
Deccan	Deccan	51.5301	2.2347	9.89368	3.28155	34.997	165.19	5.46972	0.986492	2.69043	Vanderkluysen et al. (2001)
Deccan	Deccan	49.9108	2.77169	13.4619	1.68851	36.7836	177.141	5.53898	1.00118	2.87622	Vanderkluysen et al. (2001)
Deccan	Deccan	49.1004	3.04412	18.8614	2.11253	40.3192	195.486	6.23673	1.08875	3.10005	Vanderkluysen et al. (2001)
Deccan	Deccan	51.9044	1.03467	5.39421	2.09152	30.2032	89.1267	2.60088	0.628431	2.72001	Vanderkluysen et al. (2001)
Deccan	Deccan	49.7921	2.75106	14.7218	1.63724	34.6794	157.245	5.58152	0.987238	2.62764	Vanderkluysen et al. (2001)
Deccan	Deccan	51.1634	2.44456	11.7585	3.18402	37.8363	189.633	6.19714	1.06916	2.86455	Vanderkluysen et al. (2001)
Deccan	Deccan	49.9148	2.0571	13.2187	1.42568	31.5401	154.04	4.97807	0.881455	2.44275	Vanderkluysen et al. (2001)
Deccan	Deccan	49.795	3.02403	16.7554	1.86911	38.8859	202.763	6.28649	1.08194	2.95384	Vanderkluysen et al. (2001)
Deccan	Deccan	49.3392	2.7591	12.9827	1.32796	37.6404	187.49	5.82852	1.0695	2.9842	Vanderkluysen et al. (2001)
Deccan	Deccan	51.8746	1.88047	8.3416	2.44607	26.3492	124.897	4.77556	0.801265	2.00917	Vanderkluysen et al. (2001)
Deccan	Deccan	50.9786	2.61714	14.8764	2.36835	35.3529	162.381	5.45812	0.958574	2.9268	Vanderkluysen et al. (2001)
Deccan	Deccan	51.4029	2.80967	13.9738	3.45036	43.3321	221.527	7.29471	1.23413	3.33459	Vanderkluysen et al. (2001)
Deccan	Deccan	49.737	3.12736	17.1865	1.79071	41.5292	207.554	6.84777	1.19569	3.24886	Vanderkluysen et al. (2001)
Deccan	Deccan	52.5818	1.98269	9.90085	3.8968	31.9507	172.314	5.23868	0.910185	2.55267	Vanderkluysen et al. (2001)
Deccan	Deccan	51.7881	3.19131	17.9443	4.71791	51.047	249.676	8.57955	1.44083	4.0392	Vanderkluysen et al. (2001)
Deccan	Deccan	52.9324	1.04166	4.67504	2.58947	24.3417	83.2995	2.83522	0.630565	2.08112	Vanderkluysen et al. (2001)
Deccan	Deccan	50.37	1.81	10		28	124				Hooper et al. (2010)
Deccan	Deccan	51.06	1.79	9		29	126				Hooper et al. (2010)
Deccan	Deccan	51	1.79	10		29	127				Hooper et al. (2010)
Deccan	Deccan	51.87	1.77	10		28	124				Hooper et al. (2010)
Deccan	Deccan	52.1	1.77	9		27	123				Hooper et al. (2010)
Deccan	Deccan	52.26	1.76	10		28	125				Hooper et al. (2010)
Deccan	Deccan	51.01	1.78	8		28	124				Hooper et al. (2010)
Deccan	Deccan	51.81	1.76	8		29	125				Hooper et al. (2010)
Deccan	Deccan	49.87	2.15	13		30	127				Hooper et al. (2010)
Deccan	Deccan	51.29	1.32	8		24	107				Hooper et al. (2010)
Deccan	Deccan	51.92	1.33	7		26	108				Hooper et al. (2010)
Deccan	Deccan	51.9	1.38	7		26	111				Hooper et al. (2010)
Deccan	Deccan	52.94	1.48	9		29	120				Hooper et al. (2010)
Deccan	Deccan	52.31	1.26	8		26	108				Hooper et al. (2010)
Deccan	Deccan	51.37	2.08	11		28	135				Hooper et al. (2010)
Deccan	Deccan	52.84	1.41	9		28	135				Hooper et al. (2010)
Deccan	Deccan	51.55	1.98	11		27	128				Hooper et al. (2010)
Deccan	Deccan	49.85	1.99	11		29	130				Hooper et al. (2010)
Deccan	Deccan	51.39	1.95	12		29	132				Hooper et al. (2010)
Deccan	Deccan	50.98	1.94	12		29	132				Hooper et al. (2010)
Deccan	Deccan	51.33	1.16	6		24	88				Hooper et al. (2010)
Deccan	Deccan	52.28	1.12	6		26	105				Hooper et al. (2010)
Deccan	Deccan	51.51	1.08	6		30	83				Hooper et al. (2010)
Deccan	Deccan	51.57	1.16	7		24	87				Hooper et al. (2010)
Deccan	Deccan	52.16	1.08	6		26	86				Hooper et al. (2010)
Deccan	Deccan	51.6	1.27	7		27	106				Hooper et al. (2010)
Deccan	Deccan	52.51	1.13	6		26	103				Hooper et al. (2010)
Deccan	Deccan	51.97	1.02	5		22	77				Hooper et al. (2010)
Deccan	Deccan	55.04	1.07	6		27	102				Hooper et al. (2010)
Deccan	Deccan	52.78	1.22	7		27	106				Hooper et al. (2010)
Deccan	Deccan	52.63	2.07	12		27	143				Hooper et al. (2010)
Deccan	Deccan	54.34	1.42	8		28	125				Hooper et al. (2010)
Deccan	Deccan	51.02	2.84	15		39	200				Hooper et al. (2010)
Deccan	Deccan	49.9	0.91	5		21	72				Hooper et al. (2010)
Deccan	Deccan	49.28	1.03	5		22	79				Hooper et al. (2010)
Deccan	Deccan	49.76	2.51	14.3		30	139				Hooper et al. (2010)
Deccan	Deccan	50.28	1.95	15.1		24	130				Hooper et al. (2010)
Deccan	Deccan	50.68	1.88	13.6		21	123				Hooper et al. (2010)
Deccan	Deccan	50.28	1.95	13.3		23	129				Hooper et al. (2010)
Deccan	Deccan	49.13	2.44	10.6		30	129				Hooper et al. (2010)
Deccan	Deccan	50.68	1.69	7		29	99				Hooper et al. (2010)
Deccan	Deccan	48.17	1.94	9		26	116				Brown et al. (2011)
Deccan	Deccan	49.96	2.05	8		27	119				Brown et al. (2011)
Deccan	Deccan	49.74	2.2	10		30	139				Brown et al. (2011)
Deccan	Deccan	49.15	2.08	9		28	136				Brown et al. (2011)
Deccan	Deccan	50.31	2.2	10		29	135				Brown et al. (2011)
Deccan	Deccan	49.08	2.19	10		30	140				Brown et al. (2011)
Deccan	Deccan	49.35	1.87	10		26	128				Brown et al. (2011)
Deccan	Deccan	49.33	1.81	11		26	123				Brown et al. (2011)
Deccan	Deccan	51.47	1.97	7		29	136				Brown et al. (2011)
Deccan	Deccan	48.7	1.83	7		27	127				Brown et al. (2011)
Deccan	Deccan	51.1	1.92	8		28	142				Brown et al. (2011)
Deccan	Deccan	51.57	1.62	6		27	120				Duraiswami et al. (2014)
Deccan	Deccan	52.6	1.28	7		29	118				Duraiswami et al. (2014)
Deccan	Deccan	51.43	1.36	5		27	104				Duraiswami et al. (2014)
Deccan	Deccan	50.59	1.46	7		29	135				Duraiswami et al. (2014)
Deccan	Deccan	51.97	2.14	12		29	145				Duraiswami et al. (2014)
Deccan	Deccan	51.65	2	11		30	140				Duraiswami et al. (2014)
Deccan	Deccan	50.86	2.64	14		33	180				Duraiswami et al. (2014)
Deccan	Deccan	51.1	2.01	13		33	146				Duraiswami et al. (2014)
Deccan	Deccan	49.99	2.22	12		31	130				Duraiswami et al. (2014)
Deccan	Deccan	50.72	2.5	13		40	166				Duraiswami et al. (2014)
Deccan	Deccan	50.23	3.08	11		38	176				Duraiswami et al. (2014)
Deccan	Deccan	50.55	3.12	11		37	173				Duraiswami et al. (2014)
Deccan	Deccan	49.42	1.43								Peters et al. (2017)
Deccan	Deccan	49.33	3.32	22.8	5.8	36.2	233	7.98905	1.25299	3.48718	Peters et al. (2017)
Deccan	Deccan	49.7206	0.278543	1.35299	0.126747	2.27161	11.6067	0.455621	0.0665637	0.194942	Peters et al. (2017)
Deccan	Deccan			0.852998	0.0996846	1.7301	10.5738	0.369207	0.0530424	0.148729	Peters et al. (2017)
IBM	Izu Bonin	47.9	0.71			17	38				Fryer et al. (1990)
IBM	Izu Bonin	50	1.09			23	67				Fryer et al. (1990)
IBM	Izu Bonin	49.09	1.01			22	64				Fryer et al. (1990)
IBM	Izu Bonin	49.5	1.16			25	80				Fryer et al. (1990)
IBM	Izu Bonin	49.6	1.08			23	70				Fryer et al. (1990)
IBM	Izu Bonin	49.7	1.13			24	77				Fryer et al. (1990)
IBM	Izu Bonin	48.47	1			22	56				Fryer et al. (1990)
IBM	Izu Bonin	49.8	1.16			25	62				Fryer et al. (1990)
IBM	Izu Bonin	49.9	1.28			26	69				Fryer et al. (1990)
IBM	Izu Bonin	48.8	0.9			18	48				Fryer et al. (1990)
IBM	Izu Bonin	49.1	1.05			22	59				Fryer et al. (1990)
IBM	Izu Bonin	49.9	1.14			24	79				Fryer et al. (1990)
IBM	Izu Bonin	50	1.04			22	69				Fryer et al. (1990)
IBM	Izu Bonin	49.7	0.95			21	57				Fryer et al. (1990)
IBM	Izu Bonin	45.31	0.89			19	43	3.42		1.64	Ikeda and Yuwasa (1989)
IBM	Izu Bonin	45.65	0.88			19	52				Ikeda and Yuwasa (1989)
IBM	Izu Bonin	49.43	0.81			14	38	1.79		1.5	Ikeda and Yuwasa (1989)
IBM	Izu Bonin	47.9	0.83			17	38				Ikeda and Yuwasa (1989)
IBM	Izu Bonin	46.94	1			17	40				Ikeda and Yuwasa (1989)
IBM	Izu Bonin	52.69	1.14			27	63				Yuwasa (1995) - GEOROC
IBM	Izu Bonin	47.44	0.82	1.2	1.6	14	31				Machida and Ishii (2003)
IBM	Izu Bonin	47.12	0.85	1.2	0.6	16	32	2.28	0.44	1.39	Machida and Ishii (2003)
IBM	Izu Bonin	48.06	0.9	3.2	0	18	56				Machida and Ishii (2003)
IBM	Izu Bonin	48.3	0.94	2.8	0.5	19	57				Machida and Ishii (2003)
IBM	Izu Bonin	48.47	0.92	3.3	0.3	19	59				Machida and Ishii (2003)
IBM	Izu Bonin	47.5	0.94	3.1	0	22	56				Machida and Ishii (2003)
IBM	Izu Bonin	47.89	0.92	3.1	0.4	18	56				Machida and Ishii (2003)
IBM	Izu Bonin	48.25	0.91	3.2	0	19	56				Machida and Ishii (2003)
IBM	Izu Bonin	47.48	0.95	3	0.8	21	57				Machida and Ishii (2003)
IBM	Izu Bonin	48.31	0.95	4.7	1	19	63				Machida and Ishii (2003)
IBM	Izu Bonin	48.39	0.91	3.8	0	18	60				Machida and Ishii (2003)
IBM	Izu Bonin	48.64	0.98	5.5	1.5	20	71				Machida and Ishii (2003)
IBM	Izu Bonin	48.07	0.91	3.9	0.3	18	59	2.51	0.51	1.9	Machida and Ishii (2003)
IBM	Izu Bonin	48.1	0.94	3.8	0.6	19	57				Machida and Ishii (2003)
IBM	Izu Bonin	48.51	0.93	4.1	0	18	60				Machida and Ishii (2003)
IBM	Izu Bonin	48.44	0.93	4	0.7	19	60				Machida and Ishii (2003)
IBM	Izu Bonin	48.38	0.91	3.1	0	16	58				Machida and Ishii (2003)
IBM	Izu Bonin	48.91	0.93	3.2	1.3	18	61				Machida and Ishii (2003)
IBM	Izu Bonin	49.11	0.97	5.3	0	17	70				Machida and Ishii (2003)
IBM	Izu Bonin	48.48	0.93	3	0	17	57				Machida and Ishii (2003)
IBM	Izu Bonin	48.73	0.93	3	0.6	19	58				Machida and Ishii (2003)
IBM	Izu Bonin	54.52	0.26	0	0.6	6.3	22.6				Ishiwatari et al. (2006)
IBM	Izu Bonin	52.96	0.19	0.57	0.12	5.2	19.32	0.4	0.1	0.58	Li et al. (2013)
IBM	Izu Bonin	53.11	0.36	0.5	0.12	10.61	28.87	1	0.23	1.01	Li et al. (2013)
IBM	Izu Bonin	54.73	0.23	0.39	0.12	6.47	21.51	0.57	0.15	0.75	Li et al. (2013)
IBM	Izu Bonin	54.97	0.22	0.27	0.08	6.35	17.41	0.49	0.13	0.75	Li et al. (2013)
N. Atlantic	Upper	45.03	1.09	1.5	0	26	59				Larsen et al. (1998)
N. Atlantic	Upper	44.66	0.73	1	0	14	39				Larsen et al. (1998)
N. Atlantic	Upper	45.05	1.33	1.1	0	26	65				Larsen et al. (1998)
N. Atlantic	Upper	44.99	1.12	0.9	0	25	56				Larsen et al. (1998)
N. Atlantic	Upper	44.95	1.14	1	0	24	53				Larsen et al. (1998)
N. Atlantic	Upper	46.32	1.15	0.9	0	21	55				Larsen et al. (1998)
N. Atlantic	Upper	45.24	1.23	1.2	0	24	59				Larsen et al. (1998)
N. Atlantic	Upper	46.66	1.19	1.2	0	24	57				Larsen et al. (1998)
N. Atlantic	Upper	43.38	0.67	0.6	0	19	32				Larsen et al. (1998)
N. Atlantic	Upper	43.64	0.84	0.9	1	18	45				Larsen et al. (1998)
N. Atlantic	Upper	47.45	1.42	2.1	1	28	83				Larsen et al. (1998)
N. Atlantic	Upper	47.83	1.26	2.3	0	25	74				Larsen et al. (1998)
N. Atlantic	Upper	46.04	1.47	2	0	27	73				Larsen et al. (1998)
N. Atlantic	Upper	44.17	1.16	1.9	0	21	66				Larsen et al. (1998)
N. Atlantic	Upper	46.59	1.43	2	0	24	73				Larsen et al. (1998)
N. Atlantic	Upper	44.82	1.65	3.7	0	29	90				Larsen et al. (1998)
N. Atlantic	Upper	46.79	1.91	4.4	1	34	123				Larsen et al. (1998)
N. Atlantic	Upper	44.74	1.75	3.8	0	31	96				Larsen et al. (1998)
N. Atlantic	Upper	44.94	1.74	3.4	0	29	93				Larsen et al. (1998)
N. Atlantic	Upper	44.32	1.83	4	0	33	104				Larsen et al. (1998)
N. Atlantic	Upper	43.68	1.4	2.7	0	23	72				Larsen et al. (1998)
N. Atlantic	Upper	43.59	0.74	1.2	0	12	39				Larsen et al. (1998)
N. Atlantic	Upper	46.77	1.41	2.4	0	23	76				Larsen et al. (1998)
N. Atlantic	Middle	49.39	2.59	5.2	3	39	147				Larsen et al. (1998)
N. Atlantic	Middle	52.37	1.23	4.5	3	26	134				Larsen et al. (1998)
N. Atlantic	Middle	51.89	1.27	4.4	5	23	138				Larsen et al. (1998)
N. Atlantic	Middle	49.89	0.83	1.5	0	26	37				Larsen et al. (1998)
N. Atlantic	Middle	51.98	1.19	5.2	3	21	143				Larsen et al. (1998)
N. Atlantic	Middle	52.68	1.29	5	1	24	147				Larsen et al. (1998)
N. Atlantic	Middle	53.84	1.24	6.2	1	21	191				Larsen et al. (1998)
N. Atlantic	Middle	50.61	1.44	3.6	2	27	114				Larsen et al. (1998)
N. Atlantic	Middle	51.57	1.43	2.7	2	25	97				Larsen et al. (1998)
N. Atlantic	Lower	48.59	1.08	2.2	1	19	60				Larsen et al. (1998)
N. Atlantic	Lower	47.84	1.48	6.8	0	24	88				Larsen et al. (1998)
N. Atlantic	Lower	44.01	0.94	4.8	0	14	50				Larsen et al. (1998)
N. Atlantic	Lower	44.22	0.9	5	0	15	49				Larsen et al. (1998)
N. Atlantic	Lower	48.03	0.92	1.6	0	18	55				Larsen et al. (1998)
N. Atlantic	Lower	49.73	1.18	2.3	0	22	70				Larsen et al. (1998)
N. Atlantic	Lower	48.16	1.3	9.2	2	21	101				Larsen et al. (1998)
N. Atlantic	Lower	50.67	1.43	14.1	2	27	142				Larsen et al. (1998)
N. Atlantic	Lower	51.6	1.17	3.7	1	23	119				Larsen et al. (1998)
N. Atlantic	Lower	51.26	2.07	56.1	5	36	289				Larsen et al. (1998)
N. Atlantic	Lower	45.05	1.42	2.2	0	23	70				Larsen et al. (1998)
N. Atlantic	Lower	53	2	8.6	0	40	252				Larsen et al. (1998)
N. Atlantic	Lower	46.95	1.03	2.8	0	24	75				Larsen et al. (1998)
N. Atlantic	Lower	47.65	0.79	2	2	18	50				Larsen et al. (1998)
N. Atlantic	Lower	48.23	1.09	3.1	0	23	80				Larsen et al. (1998)
N. Atlantic	Lower	48.74	1.13	2.9	0	23	81				Larsen et al. (1998)
N. Atlantic	Lower	48.66	1.02	2.6	0	23	68				Larsen et al. (1998)
N. Atlantic	Lower	47.17	1.15	2.7	0	25	76				Larsen et al. (1998)
N. Atlantic	Lower	47.87	0.98	2.4	0	22	63				Larsen et al. (1998)
N. Atlantic	Lower	46.48	0.96	1.4	0	19	47				Larsen et al. (1998)
N. Atlantic	Lower	47.18	1.06	1.6	0	23	53				Larsen et al. (1998)
N. Atlantic	Lower	46.42	1.07	2.9	2	21	68				Larsen et al. (1998)
N. Atlantic	Lower	43.52	1.21	2.8	0	23	73				Larsen et al. (1998)
N. Atlantic	Lower	46.8	1.16	2	0	22	66				Larsen et al. (1998)
N. Atlantic	Lower	46.9	1.11	1.7	0	21	62				Larsen et al. (1998)
N. Atlantic	Lower	47.31	1.09	2	1	22	69				Larsen et al. (1998)
N. Atlantic	Lower	47.89	1.03	2.9	1	22	57				Larsen et al. (1998)
N. Atlantic	Sill	48.68	2.89	27.3	1	44	197				Larsen et al. (1998)
N. Atlantic	SDRS	49.35	1.13	2.2	0	27	53				Larsen et al. (1998)
N. Atlantic	SDRS	47.33	1.37	2.4	1	24	62				Larsen et al. (1998)
N. Atlantic	SDRS	49.41	1.29	2.2	0	33	63				Larsen et al. (1998)
N. Atlantic	SDRS	49.7	1.29	3	0	34	62				Larsen et al. (1998)
N. Atlantic	SDRS	49.39	1.26	2.9	0	35	59				Larsen et al. (1998)
N. Atlantic	SDRS	49.79	1.25	2.4	0	28	61				Larsen et al. (1998)
N. Atlantic	SDRS	47.28	1.32	2.5	0	53	61				Larsen et al. (1998)
N. Atlantic	SDRS	50.38	1.23	2.5	0	30	60				Larsen et al. (1998)
N. Atlantic	SDRS	49.91	0.95	1.9	0	22	42				Larsen et al. (1998)
N. Atlantic	SDRS	49.99	1.15	2.7	0	31	55				Larsen et al. (1998)
N. Atlantic	SDRS	50.24	1.21	3.2	0	30	58				Larsen et al. (1998)
N. Atlantic	SDRS	49.63	1.34	3.4	0	36	65				Larsen et al. (1998)
N. Atlantic	SDRS	49.77	1.02	1.8	0	21	47				Larsen et al. (1998)
N. Atlantic	SDRS	49.43	1.08	2	0	18	50				Larsen et al. (1998)
N. Atlantic	SDRS	50.01	1.07	1.8	0	20	50				Larsen et al. (1998)
N. Atlantic	SDRS	49.78	0.96	2	0	28	49				Larsen et al. (1998)
REFERENCES
Alves, S., Schiano, P., Capmas, F., & Allègre, C. J. (2002). Osmium isotope binary mixing arrays in arc volcanism. Earth and Planetary Science Letters, 198(3-4), 355-369.
Beane, J. E., & Hooper, P. R. (1988). A note on the picrite basalts of the Western Ghats, Deccan Traps, India. Deccan flood basalts. Geol Soc Ind Mem, 10, 117-133.
Beane, J. E., Turner, C. A., Hooper, P. R., Subbarao, K. V., & Walsh, J. N. (1986). Stratigraphy, composition and form of the Deccan basalts, Western Ghats, India. Bulletin of Volcanology, 48(1), 61-83.
Brown, R. J., Blake, S., Bondre, N. R., Phadnis, V. M., & Self, S. (2011). ´ A´ ā lava flows in the Deccan Volcanic Province, India, and their significance for the nature of continental flood basalt eruptions. Bulletin of Volcanology, 73(6), 737-752.
Cox, K. G., & Hawkesworth, C. J. (1985). Geochemical stratigraphy of the Deccan Traps at Mahabaleshwar, Western Ghats, India, with implications for open system magmatic processes. Journal of Petrology, 26(2), 355-377.
Devey, C. W., & Stephens, W. E. (1991). Tholeiitic dykes in the Seychelles and the original spatial extent of the Deccan. Journal of the Geological Society, 148(6), 979-983.
Duraiswami, R. A., Dole, G., & Bondre, N. (2003). Slabby pahoehoe from the western Deccan Volcanic Province: evidence for incipient pahoehoe–aa transitions. Journal of Volcanology and Geothermal Research, 121(3-4), 195-217.
Duraiswami, R. A., Gadpallu, P., Shaikh, T. N., & Cardin, N. (2014). Pahoehoe–a′ a transitions in the lava flow fields of the western Deccan Traps, India-implications for emplacement dynamics, flood basalt architecture and volcanic stratigraphy. Journal of Asian Earth Sciences, 84, 146-166.
Fitton, J.G., Saunders, A.D., Larsen, L.M., Hardarson, B.S. and Norry, M.J., 1998. 28. Volcanic rocks from the southeast Greenland margin at 63°N: Composition, petrogenesis, and mantle sources.
Fryer, P., Taylor, B., Langmuir, C. H., & Hochstaedter, A. G. (1990). Petrology and geochemistry of lavas from the Sumisu and Torishima backarc rifts. Earth and Planetary Science Letters, 100(1-3), 161-178.
Hooper, P.R., Rehacek, J., and Morris, G., Data Report: Major and trace element composition, strontium, neodymium, and oxygen isotope ratios, and mineral compositions of samples, Proc. Ocean Drill. Program, Scientific Results 163, 1999, 113-117.
Hooper, P., Widdowson, M., & Kelley, S. (2010). Tectonic setting and timing of the final Deccan flood basalt eruptions. Geology, 38(9), 839-842.
Ikeda, Y., & Yuasa, M. (1989). Volcanism in nascent back-arc basins behind the Shichito Ridge and adjacent areas in the Izu-Ogasawara arc, northwest Pacific: evidence for mixing between E-type MORB and island arc magmas at the initiation of back-arc rifting. Contributions to Mineralogy and Petrology, 101(4), 377-393.
Ishiwatari, A., Yanagida, Y., Li, Y.B., Ishii, T., Haraguchi, S., Koizumi, K., Ichiyama, Y. and Umeka, M., 2006. Dredge petrology of the boninite‐and adakite‐bearing Hahajima Seamount of the Ogasawara (Bonin) forearc: An ophiolite or a serpentinite seamount? §. Island Arc, 15(1), pp.102-118.
Larsen, L.M., Fitton, J.G. and Fram, M.S., 1998. Volcanic rocks of the southeast Greenland Margin in comparison with other parts of the North Atlantic tertiary igneous province. In Proceedings of the Ocean Drilling Program. Scientific results (Vol. 152, pp. 315-330). Ocean Drilling Program.
Li, Y.B., Kimura, J.I., Machida, S., Ishii, T., Ishiwatari, A., Maruyama, S., Qiu, H.N., Ishikawa, T., Kato, Y., Haraguchi, S. and Takahata, N., 2013. High-Mg adakite and low-Ca boninite from a Bonin fore-arc seamount: implications for the reaction between slab melts and depleted mantle. Journal of Petrology, 54(6), pp.1149-1175.
Lightfoot, P. C., Hawkesworth, C. J., Devey, C. W., Rogers, N. W., and Calsteren, P. V. (1990). Source and differentiation of Deccan Trap lavas: implications of geochemical and mineral chemical variations. Journal of Petrology, 31(5), 1165-1200.
Machida, S. and Ishii, T., 2003. Backarc volcanism along the en echelon seamounts: The Enpo seamount chain in the northern Izu‐Ogasawara arc. Geochemistry, Geophysics, Geosystems, 4(8).
Nauret, F., Famin, V., Vlastélic, I., & Gannoun, A. (2019). A trace of recycled continental crust in the Réunion hotspot. Chemical Geology.
Pandey, D. K., Pandey, A., & Whattam, S. A. (2019). Relict subduction initiation along a passive margin in the northwest Indian Ocean. Nature communications, 10(1), 2248.
Pearce, J. A. (2008). Geochemical fingerprinting of oceanic basalts with applications to ophiolite classification and the search for Archean oceanic crust. Lithos, 100(1-4), 14-48.
Pearce, J. A., Stern, R. J., Bloomer, S. H., & Fryer, P. (2005). Geochemical mapping of the Mariana arc‐basin system: Implications for the nature and distribution of subduction components. Geochemistry, geophysics, geosystems, 6(7).
Peng, Z. X., Mahoney, J., Hooper, P., Harris, C., & Beane, J. (1994). A role for lower continental crust in flood basalt genesis? Isotopic and incompatible element study of the lower six formations of the western Deccan Traps. Geochimica et Cosmochimica Acta, 58(1), 267-288.
Peters, B. J., Day, J. M., Greenwood, R. C., Hilton, D. R., Gibson, J., & Franchi, I. A. (2017). Helium–oxygen–osmium isotopic and elemental constraints on the mantle sources of the Deccan Traps. Earth and Planetary Science Letters, 478, 245-257.
Rao, M. S., Reddy, N. R., Subbarao, K. V., Prasad, C. V. R. K., & Radhakrishnamurty, C. (1985). Chemical and magnetic stratigraphy of parts of Narmada region, Deccan basalt province.
Reagan, M. K., Ishizuka, O., Stern, R. J., Kelley, K. A., Ohara, Y., Blichert‐Toft, J., ... & Hickey‐Vargas, R. (2010). Fore‐arc basalts and subduction initiation in the Izu‐Bonin‐Mariana system. Geochemistry, Geophysics, Geosystems, 11(3).
Sano, T., Fujii, T., Deshmukh, S. S., Fukuoka, T., & Aramaki, S. (2001). Differentiation processes of Deccan Trap basalts: contribution from geochemistry and experimental petrology. Journal of Petrology, 42(12), 2175-2195.
Sethna, S.F., and Sethna, B.S., Comparison of geochemical characteristics of Deccan Trap basalts from Wester nGhats near Igatpuri and those from the eastern outcrop near Nagpur and their petrogenetic significance: Tr. Inst. Geol. Geofiz. (Novosibirsk) 803, 1991, 97-108.
Thompson, R.N., Dickin, A.P., Gibson, I.L. and Morrison, M.A., 1982. Elemental fingerprints of isotopic contamination of Hebridean Palaeocene mantle-derived magmas by Archaean sial. Contributions to Mineralogy and Petrology, 79(2), pp.159-168.
Thompson, R.N., Gibson, I.L., Marriner, G.F., Mattey, D.P. and Morrison, M.A., 1980. Trace-element evidence of multistage mantle fusion and polybaric fractional crystallization in the Palaeocene lavas of Skye, NW Scotland. Journal of Petrology, 21(2), pp.265-293.
Thompson, R.N., Morrison, M.A., Dickin, A.P., Gibson, I. and Harmon, R.S., 1986. Two contrasting styles of interaction between basic magmas and continental crust in the British Tertiary Volcanic Province. Journal of Geophysical Research: Solid Earth, 91(B6), pp.5985-5997.
Vanderkluysen, L., Mahoney, J. J., Hooper, P. R., Sheth, H. C., & Ray, R. (2011). The feeder system of the Deccan Traps (India): insights from dike geochemistry. Journal of Petrology, 52(2), 315-343.
Viereck, L.G., Hertogen, J., Parson, L.M., Morton, A.C., Love, D. and Gibson, I.L., 1989. 19. Chemical stratigraphic and petrology of hte Voring Plateau tholeiitic lavas and interlayered volcaniclasstic sediments at ODP Hole 642E1.
Wallace, J. M., Ellam, R. M., Meighan, I. G., Lyle, P., & Rogers, N. W. (1994). Sr isotope data for the Tertiary lavas of Northern Ireland: evidence for open system petrogenesis. Journal of the Geological Society, 151(5), 869-877.
Yuasa, M. (1992). Petrographic and geochemical along-arc variations of volcanic rocks on the volcanic front of the Izu-Ogasawara (Bonin) Arc. Bull. Geol. Surv. Japan, 43, 421-456.
